# Supplementary material for: Finding, treating and retaining persons with HIV in a high HIV prevalence and high treatment coverage country: Results from the Botswana Combination Prevention Project
Source: PLoS One. 2021 Apr 21;16(4):e0250211. doi: 10.1371/journal.pone.0250211 (PMC8059857; doi:10.1371/journal.pone.0250211)
Supplement: S2 File — (ZIP) [file pone.0250211.s002.zip]

Archive with 4 entries (4 files):
- ClinicalCascade DataReleasePackage/BCPP Clinical Cascade Data Use Statement.docx
- ClinicalCascade DataReleasePackage/bcpp_clinicalcascade.csv
- ClinicalCascade DataReleasePackage/bcpp_clinicalcascade_datadictionary.xlsx
- ClinicalCascade DataReleasePackage/BCPP_clinicalcascade_SASPgmExample.docx
