# Supplementary material for: Finding, treating and retaining persons with HIV in a high HIV prevalence and high treatment coverage country: Results from the Botswana Combination Prevention Project
Source: PLoS One. 2021 Apr 21;16(4):e0250211. doi: 10.1371/journal.pone.0250211 (PMC8059857; doi:10.1371/journal.pone.0250211)
Supplement: S2 File — (ZIP) [file pone.0250211.s002.zip › ClinicalCascade DataReleasePackage/bcpp_clinicalcascade.csv]

community	participantid	gender	agecategory	agegrp	intakehivstat	education	educcat	employment	employcat	maritalstatus	linked	linkedtocpc	linked7d	artstart	retainedonart	vltest	vlsuppress	isdead
Community1	1	Female	35-64	3	Diagnosed prior to intake	Primary or lower	1	no	0	Divorced/Separated/Widowed	1	1	0	1	Yes	1	1	0
Community1	2	Male	35-64	3	Diagnosed prior to intake	Primary or lower	1	yes	1	Married	1	1	0	0	No	0	0	0
Community1	3	Female	16-24	1	New HIV+ at intake	Secondary or higher	2	no	0	Single/never married	1	1	1	1	Yes	1	1	0
Community1	4	Male	35-64	3	Diagnosed prior to intake	unk		no	0	Married	1	1	1	1	Yes	1	1	0
Community1	5	Female	25-34	2	Diagnosed prior to intake	Secondary or higher	2	no	0	Single/never married	1	1	0	1	Yes	1	1	0
Community1	6	Male	35-64	3	Diagnosed prior to intake	Primary or lower	1	no	0	Single/never married	1	1	1	1	NA	0	0	1
Community1	7	Male	35-64	3	New HIV+ at intake	Primary or lower	1	no	0	Married	1	1	0	1	Yes	1	1	0
Community1	8	Male	35-64	3	New HIV+ at intake	Primary or lower	1	no	0	Divorced/Separated/Widowed	1	1	0	1	Yes	1	1	0
Community1	9	Female	16-24	1	Diagnosed prior to intake	Secondary or higher	2	yes	1	Married	1	1	0	1	Yes	0	0	0
Community1	10	Male	25-34	2	New HIV+ at intake	Primary or lower	1	yes	1	Single/never married	0	NA		0	No	0	0	0
Community1	11	Female	35-64	3	Diagnosed prior to intake	Secondary or higher	2	yes	1	Married	0	NA		0	No	0	0	0
Community1	12	Female	25-34	2	New HIV+ at intake	Secondary or higher	2	no	0	Single/never married	1	1	1	1	Yes	1	1	0
Community1	13	Male	35-64	3	New HIV+ at intake	Secondary or higher	2	yes	1	Single/never married	1	0	0	1	Yes	1	1	0
Community1	14	Female	35-64	3	New HIV+ at intake	Secondary or higher	2	yes	1	Single/never married	1	1	1	1	Yes	1	1	0
Community1	15	Male	35-64	3	New HIV+ at intake	Secondary or higher	2	unk		Married	0	NA		0	No	0	0	0
Community1	16	Female	25-34	2	New HIV+ at intake	Secondary or higher	2	yes	1	Single/never married	1	1	1	1	Yes	1	1	0
Community1	17	Female	16-24	1	Diagnosed prior to intake	Secondary or higher	2	no	0	Single/never married	1	1	0	1	NA	0	0	1
Community1	18	Female	25-34	2	Diagnosed prior to intake	Secondary or higher	2	no	0	Single/never married	1	0	0	0	No	0	0	0
Community1	19	Male	35-64	3	Diagnosed prior to intake	Primary or lower	1	no	0	Single/never married	0	NA		0	No	0	0	0
Community1	20	Female	25-34	2	New HIV+ at intake	Secondary or higher	2	yes	1	Single/never married	1	1	1	1	Yes	1	1	0
Community1	21	Male	35-64	3	New HIV+ at intake	Primary or lower	1	yes	1	Single/never married	1	1	0	0	No	0	0	0
Community1	22	Female	35-64	3	Diagnosed prior to intake	Primary or lower	1	no	0	Single/never married	1	1	0	1	Yes	1	1	0
Community1	23	Female	35-64	3	Diagnosed prior to intake	Primary or lower	1	no	0	Single/never married	0	NA		0	No	0	0	0
Community1	24	Male	35-64	3	New HIV+ at intake	Primary or lower	1	no	0	Single/never married	0	NA		0	No	0	0	0
Community1	25	Female	25-34	2	New HIV+ at intake	Secondary or higher	2	yes	1	Single/never married	0	NA		0	No	0	0	0
Community1	26	Female	35-64	3	New HIV+ at intake	Primary or lower	1	no	0	Married	1	1	1	1	Yes	1	1	0
Community1	27	Female	25-34	2	Diagnosed prior to intake	Secondary or higher	2	no	0	Single/never married	1	0	0	1	Yes	1	1	0
Community1	28	Female	25-34	2	New HIV+ at intake	Primary or lower	1	no	0	Single/never married	1	1	0	1	Yes	1	1	0
Community1	29	Female	16-24	1	Diagnosed prior to intake	Secondary or higher	2	no	0	Single/never married	1	1	0	0	No	0	0	0
Community1	30	Female	35-64	3	Diagnosed prior to intake	Primary or lower	1	no	0	Single/never married	1	1	0	1	Yes	1	1	0
Community1	31	Male	35-64	3	New HIV+ at intake	Secondary or higher	2	yes	1	Divorced/Separated/Widowed	1	1	0	1	Yes	1	1	0
Community1	32	Female	25-34	2	Diagnosed prior to intake	Secondary or higher	2	no	0	Single/never married	1	0	0	1	Yes	1	1	0
Community1	33	Female	35-64	3	New HIV+ at intake	Primary or lower	1	no	0		1	1	0	1	Yes	1	1	0
Community1	34	Female	35-64	3	Diagnosed prior to intake	Primary or lower	1	no	0	Single/never married	1	1	0	1	Yes	1	1	0
Community1	35	Female	35-64	3	Diagnosed prior to intake	Secondary or higher	2	yes	1	Divorced/Separated/Widowed	1	1	1	1	Yes	1	1	0
Community1	36	Male	25-34	2	Diagnosed prior to intake	Primary or lower	1	no	0	Married	1	1	1	1	NA	0	0	1
Community1	37	Female	25-34	2	New HIV+ at intake	Secondary or higher	2	no	0	Single/never married	1	1	0	0	No	0	0	0
Community1	38	Male	16-24	1	New HIV+ at intake	Secondary or higher	2	no	0	Single/never married	1	1	0	1	Yes	1	1	0
Community1	39	Female	16-24	1	New HIV+ at intake	Secondary or higher	2	no	0	Single/never married	1	1	0	1	Yes	1	1	0
Community1	40	Female	25-34	2	Diagnosed prior to intake	Primary or lower	1	no	0	Single/never married	1	1	0	1	Yes	1	1	0
Community1	41	Male	25-34	2	New HIV+ at intake	Secondary or higher	2	no	0	Single/never married	1	1	1	1	Yes	1	1	0
Community1	42	Female	25-34	2	Diagnosed prior to intake	Primary or lower	1	yes	1	Single/never married	1	1	0	1	Yes	1	1	0
Community1	43	Male	25-34	2	New HIV+ at intake	Primary or lower	1	no	0	Married	1	1	1	1	Yes	1	1	0
Community1	44	Female	35-64	3	Diagnosed prior to intake	Secondary or higher	2	no	0	Married	1	0	0	1	Yes	1	1	0
Community1	45	Male	25-34	2	Diagnosed prior to intake	Primary or lower	1	yes	1	Single/never married	1	1	1	1	Yes	1	1	0
Community1	46	Male	25-34	2	New HIV+ at intake	Secondary or higher	2	no	0	Single/never married	1	1	1	1	Yes	1	0	0
Community1	47	Female	35-64	3	New HIV+ at intake	Primary or lower	1	yes	1	Married	1	1	0	1	NA	0	0	1
Community1	48	Male	35-64	3	New HIV+ at intake	Primary or lower	1	yes	1	Married	1	1	0	1	Yes	1	1	0
Community1	49	Male	35-64	3	New HIV+ at intake	Primary or lower	1	yes	1	Single/never married	0	NA		0	No	0	0	0
Community1	50	Female	25-34	2	New HIV+ at intake	Secondary or higher	2	no	0	Single/never married	1	1	1	1	Yes	1	1	0
Community1	51	Female	35-64	3	New HIV+ at intake	Primary or lower	1	unk		Single/never married	1	0	0	1	Yes	1	1	0
Community1	52	Female	35-64	3	Diagnosed prior to intake	Secondary or higher	2	yes	1	Single/never married	1	0	0	1	Yes	1	1	0
Community1	53	Female	35-64	3	New HIV+ at intake	Primary or lower	1	no	0	Married	1	1	1	1	Yes	1	1	0
Community1	54	Female	35-64	3	New HIV+ at intake	Primary or lower	1	no	0	Married	1	1	1	1	Yes	1	1	0
Community1	55	Male	35-64	3	New HIV+ at intake	Primary or lower	1	yes	1	Married	0	NA		0	No	0	0	0
Community1	56	Female	25-34	2	Diagnosed prior to intake	Secondary or higher	2	no	0	Single/never married	1	1	0	1	Yes	1	1	0
Community1	57	Female	35-64	3	New HIV+ at intake	Secondary or higher	2	yes	1	Divorced/Separated/Widowed	1	1	0	1	Yes	1	1	0
Community1	58	Female	35-64	3	New HIV+ at intake	Primary or lower	1	no	0	Single/never married	1	1	1	1	NA	0	0	1
Community1	59	Female	16-24	1	New HIV+ at intake	Secondary or higher	2	no	0	Single/never married	1	1	1	1	Yes	1	1	0
Community1	60	Female	35-64	3	New HIV+ at intake	Primary or lower	1	yes	1	Single/never married	1	1	0	1	Yes	1	1	0
Community1	61	Male	25-34	2	New HIV+ at intake	Primary or lower	1	yes	1	Single/never married	1	1	0	1	Yes	1	1	0
Community1	62	Female	35-64	3	Diagnosed prior to intake	Secondary or higher	2	no	0	Single/never married	1	1	0	1	Yes	1	1	0
Community1	63	Female	16-24	1	New HIV+ at intake	Secondary or higher	2	no	0	Single/never married	1	1	1	1	Yes	1	1	0
Community1	64	Female	35-64	3	New HIV+ at intake	Primary or lower	1	no	0	Single/never married	1	1	1	1	Yes	0	0	0
Community1	65	Female	25-34	2	New HIV+ at intake	Secondary or higher	2	yes	1	Single/never married	1	1	1	1	Yes	1	1	0
Community1	66	Male	35-64	3	New HIV+ at intake	Secondary or higher	2	yes	1	Single/never married	1	1	0	1	Yes	0	0	0
Community1	67	Female	25-34	2	Diagnosed prior to intake	Secondary or higher	2	no	0	Single/never married	1	1	0	1	Yes	1	1	0
Community1	68	Female	25-34	2	New HIV+ at intake	Primary or lower	1	yes	1	Married	1	1	1	1	Yes	1	1	0
Community1	69	Female	25-34	2	Diagnosed prior to intake	Primary or lower	1	yes	1	Single/never married	1	1	1	1	Yes	1	1	0
Community1	70	Female	35-64	3	New HIV+ at intake	Primary or lower	1	yes	1	Single/never married	1	1	1	1	Yes	1	1	0
Community1	71	Female	25-34	2	New HIV+ at intake	Secondary or higher	2	yes	1	Single/never married	1	0	0	1	Yes	1	1	0
Community1	72	Male	35-64	3	New HIV+ at intake	Primary or lower	1	yes	1	Single/never married	1	1	0	1	No	0	0	0
Community1	73	Female	16-24	1	Diagnosed prior to intake	Secondary or higher	2	no	0	Married	1	1	0	1	Yes	1	1	0
Community1	74	Female	25-34	2	Diagnosed prior to intake	Secondary or higher	2	yes	1	Single/never married	1	1	0	1	No	0	0	0
Community1	75	Female	35-64	3	New HIV+ at intake	Secondary or higher	2	yes	1	Single/never married	1	1	1	1	Yes	1	1	0
Community1	76	Female	25-34	2	Diagnosed prior to intake	Secondary or higher	2	no	0	Single/never married	1	1	0	1	Yes	1	0	0
Community1	77	Female	16-24	1	New HIV+ at intake	Primary or lower	1	no	0	Single/never married	1	1	0	1	Yes	0	0	0
Community1	78	Male	25-34	2	Diagnosed prior to intake	Secondary or higher	2	no	0	Single/never married	1	1	0	1	Yes	1	1	0
Community1	79	Female	25-34	2	New HIV+ at intake	Secondary or higher	2	yes	1	Single/never married	1	0	0	1	Yes	1	1	0
Community1	80	Female	35-64	3	New HIV+ at intake	Primary or lower	1	no	0	Single/never married	1	1	0	1	Yes	1	1	0
Community1	81	Male	35-64	3	New HIV+ at intake	Secondary or higher	2	no	0	Single/never married	1	1	1	1	Yes	1	1	0
Community1	82	Male	35-64	3	New HIV+ at intake	Primary or lower	1	no	0	Single/never married	1	1	0	1	Yes	1	1	0
Community1	83	Female	16-24	1	New HIV+ at intake	Secondary or higher	2	yes	1	Single/never married	1	1	0	1	Yes	1	1	0
Community1	84	Female	25-34	2	Diagnosed prior to intake	Secondary or higher	2	no	0	Single/never married	1	1	1	1	Yes	1	1	0
Community1	85	Female	35-64	3	New HIV+ at intake	Primary or lower	1	yes	1	Married	1	0	1	1	Yes	1	1	0
Community1	86	Male	25-34	2	Diagnosed prior to intake	Primary or lower	1	no	0	Single/never married	1	1	1	1	Yes	1	1	0
Community1	87	Female	35-64	3	New HIV+ at intake	Primary or lower	1	no	0	Single/never married	1	1	1	1	Yes	1	1	0
Community1	88	Female	25-34	2	New HIV+ at intake	Secondary or higher	2	yes	1	Married	1	1	1	1	Yes	1	1	0
Community1	89	Male	16-24	1	New HIV+ at intake	Secondary or higher	2	no	0	Single/never married	1	1	0	1	Yes	0	0	0
Community1	90	Female	35-64	3	New HIV+ at intake	Primary or lower	1	yes	1	Single/never married	1	1	1	1	Yes	1	1	0
Community1	91	Female	16-24	1	New HIV+ at intake	Secondary or higher	2	no	0	Single/never married	1	0	0	1	Yes	0	0	0
Community1	92	Male	35-64	3	Diagnosed prior to intake	Primary or lower	1	yes	1	Married	1	0	1	1	Yes	1	1	0
Community1	93	Male	35-64	3	Diagnosed prior to intake	Primary or lower	1	yes	1	Single/never married	1	0	0	0	No	0	0	0
Community1	94	Male	16-24	1	New HIV+ at intake	Primary or lower	1	yes	1	Single/never married	1	1	0	1	Yes	1	1	0
Community1	95	Male	35-64	3	New HIV+ at intake	Secondary or higher	2	no	0	Single/never married	1	1	1	1	Yes	1	1	0
Community1	96	Male	35-64	3	New HIV+ at intake	Primary or lower	1	no	0	Single/never married	1	1	1	1	Yes	1	1	0
Community1	97	Female	25-34	2	Diagnosed prior to intake	Secondary or higher	2	yes	1	Single/never married	1	1	1	1	Yes	1	1	0
Community1	98	Female	35-64	3	Diagnosed prior to intake	Secondary or higher	2	no	0	Single/never married	1	1	0	1	Yes	1	1	0
Community1	99	Female	35-64	3	Diagnosed prior to intake	Primary or lower	1	yes	1	Married	1	1	1	1	Yes	1	1	0
Community1	100	Female	25-34	2	New HIV+ at intake	Secondary or higher	2	yes	1	Single/never married	1	0	0	1	Yes	1	1	0
Community1	101	Female	35-64	3	New HIV+ at intake	Primary or lower	1	no	0	Single/never married	1	1	0	1	Yes	1	1	0
Community1	102	Female	25-34	2	New HIV+ at intake	Secondary or higher	2	yes	1	Single/never married	1	0	0	1	Yes	1	1	0
Community1	103	Female	25-34	2	New HIV+ at intake	Secondary or higher	2	no	0	Single/never married	1	0	0	0	No	0	0	0
Community1	104	Male	35-64	3	New HIV+ at intake	unk		no	0	Single/never married	1	1	0	1	Yes	1	1	0
Community1	105	Female	35-64	3	New HIV+ at intake	Primary or lower	1	yes	1	Married	1	1	0	1	Yes	1	1	0
Community1	106	Female	25-34	2	Diagnosed prior to intake	Secondary or higher	2	no	0	Single/never married	1	1	0	1	Yes	1	1	0
Community1	107	Male	25-34	2	Diagnosed prior to intake	Primary or lower	1	no	0	Single/never married	0	NA		0	No	0	0	0
Community1	108	Female	35-64	3	New HIV+ at intake	Primary or lower	1	yes	1	Single/never married	1	1	1	1	Yes	1	1	0
Community1	109	Male	25-34	2	Diagnosed prior to intake	Primary or lower	1	yes	1	Single/never married	0	NA		0	No	0	0	0
Community1	110	Female	16-24	1	Diagnosed prior to intake	Secondary or higher	2	no	0	Single/never married	1	1	0	1	Yes	1	1	0
Community1	111	Female	25-34	2	New HIV+ at intake	Secondary or higher	2	no	0	Single/never married	1	0	0	0	No	0	0	0
Community1	112	Female	35-64	3	Diagnosed prior to intake	Primary or lower	1	yes	1	Single/never married	1	1	0	1	Yes	1	1	0
Community1	113	Male	35-64	3	New HIV+ at intake	Primary or lower	1	yes	1	Single/never married	1	0	0	1	Yes	1	1	0
Community1	114	Male	16-24	1	New HIV+ at intake	Secondary or higher	2	no	0	Single/never married	0	NA		0	No	0	0	0
Community1	115	Female	25-34	2	New HIV+ at intake	Secondary or higher	2	no	0	Single/never married	1	1	0	1	Yes	1	1	0
Community1	116	Female	35-64	3	Diagnosed prior to intake	Secondary or higher	2	no	0	Single/never married	1	1	0	1	Yes	1	1	0
Community1	117	Male	35-64	3	New HIV+ at intake	Primary or lower	1	yes	1	Single/never married	1	0	1	1	Yes	1	1	0
Community1	118	Female	35-64	3	New HIV+ at intake	Primary or lower	1	no	0	Single/never married	0	NA		0	No	0	0	0
Community1	119	Male	16-24	1	New HIV+ at intake	Secondary or higher	2	yes	1	Single/never married	1	1	1	1	Yes	1	1	0
Community1	120	Female	25-34	2	New HIV+ at intake	Secondary or higher	2	no	0	Single/never married	1	0	1	1	Yes	0	0	0
Community1	121	Male	35-64	3	New HIV+ at intake	Secondary or higher	2	yes	1	Single/never married	1	1	1	1	Yes	1	1	0
Community1	122	Female	35-64	3	New HIV+ at intake	Primary or lower	1	no	0	Married	1	1	1	1	Yes	1	1	0
Community1	123	Female	25-34	2	Diagnosed prior to intake	Secondary or higher	2	yes	1	Single/never married	1	0	1	1	Yes	1	1	0
Community1	124	Female	35-64	3	New HIV+ at intake	Primary or lower	1	no	0	Single/never married	1	1	1	1	Yes	1	1	0
Community1	125	Male	35-64	3	Diagnosed prior to intake	Primary or lower	1	no	0	Single/never married	1	1	0	1	NA	0	0	1
Community1	126	Male	25-34	2	New HIV+ at intake	Primary or lower	1	no	0	Single/never married	1	1	1	1	Yes	1	1	0
Community1	127	Male	16-24	1	Diagnosed prior to intake	Secondary or higher	2	no	0	Single/never married	1	1	0	1	Yes	1	1	0
Community1	128	Female	35-64	3	Diagnosed prior to intake	Primary or lower	1	yes	1	Married	1	1	0	1	NA	0	0	1
Community1	129	Female	25-34	2	New HIV+ at intake	Secondary or higher	2	unk		Single/never married	1	1	1	0	No	0	0	0
Community1	130	Male	35-64	3	New HIV+ at intake	Primary or lower	1	no	0	Married	1	1	0	1	Yes	1	1	0
Community1	131	Female	35-64	3	Diagnosed prior to intake	Primary or lower	1	no	0	Single/never married	1	1	0	1	Yes	1	1	0
Community1	132	Female	16-24	1	New HIV+ at intake	Secondary or higher	2	no	0	Single/never married	1	1	1	1	Yes	1	1	0
Community1	133	Male	35-64	3	New HIV+ at intake	Primary or lower	1	no	0	Single/never married	1	1	1	1	Yes	1	1	0
Community1	134	Male	35-64	3	Diagnosed prior to intake	Primary or lower	1	yes	1	Married	1	1	0	1	Yes	1	1	0
Community1	135	Male	35-64	3	New HIV+ at intake	Primary or lower	1	yes	1	Married	1	1	1	1	NA	0	0	1
Community1	136	Female	25-34	2	Diagnosed prior to intake	Secondary or higher	2	no	0	Married	1	1	0	1	Yes	1	1	0
Community1	137	Female	35-64	3	Diagnosed prior to intake	Primary or lower	1	no	0	Single/never married	1	1	0	1	Yes	1	1	0
Community1	138	Female	35-64	3	New HIV+ at intake	Secondary or higher	2	yes	1	Married	0	NA		0	No	0	0	0
Community10	139	Female	35-64	3	Diagnosed prior to intake	Primary or lower	1	no	0	Divorced/Separated/Widowed	1	1	1	1	Yes	1	1	0
Community10	140	Male	35-64	3	New HIV+ at intake	Secondary or higher	2	yes	1	Single/never married	1	1	1	1	Yes	1	1	0
Community10	141	Female	25-34	2	New HIV+ at intake	Primary or lower	1	yes	1	Single/never married	1	1	1	1	Yes	1	1	0
Community10	142	Female	35-64	3	Diagnosed prior to intake	Secondary or higher	2	no	0	Divorced/Separated/Widowed	1	0	0	1	Yes	1	0	0
Community10	143	Male	16-24	1	New HIV+ at intake	Secondary or higher	2	no	0	Single/never married	1	1	1	1	Yes	1	1	0
Community10	144	Female	35-64	3	Diagnosed prior to intake	Secondary or higher	2	yes	1	Single/never married	1	1	1	1	Yes	1	1	0
Community10	145	Female	25-34	2	Diagnosed prior to intake	Secondary or higher	2	yes	1	Married	1	1	0	1	Yes	1	1	0
Community10	146	Female	25-34	2	New HIV+ at intake	Secondary or higher	2	yes	1	Single/never married	1	1	1	1	Yes	0	0	0
Community10	147	Female	35-64	3	Diagnosed prior to intake	Secondary or higher	2	no	0	Married	1	1	1	1	Yes	1	1	0
Community10	148	Female	16-24	1	New HIV+ at intake	Secondary or higher	2	no	0	Single/never married	1	1	0	1	Yes	1	1	0
Community10	149	Female	35-64	3	New HIV+ at intake	Primary or lower	1	no	0	Single/never married	1	1	1	1	Yes	0	0	0
Community10	150	Female	35-64	3	Diagnosed prior to intake	Primary or lower	1	no	0	Married	1	1	0	1	Yes	1	1	0
Community10	151	Male	25-34	2	New HIV+ at intake	Secondary or higher	2	no	0	Single/never married	1	1	1	1	Yes	1	1	0
Community10	152	Female	35-64	3	New HIV+ at intake	Primary or lower	1	no	0	Married	1	1	1	1	Yes	1	1	0
Community10	153	Female	35-64	3	New HIV+ at intake	Primary or lower	1	no	0	Divorced/Separated/Widowed	1	1	1	1	Yes	1	1	0
Community10	154	Female	16-24	1	New HIV+ at intake	Primary or lower	1	unk		Married	1	1	0	1	Yes	1	1	0
Community10	155	Female	16-24	1	New HIV+ at intake	Secondary or higher	2	no	0	Single/never married	1	1	1	0	No	0	0	0
Community10	156	Male	35-64	3	New HIV+ at intake	Primary or lower	1	no	0	Divorced/Separated/Widowed	1	1	1	1	Yes	1	1	0
Community10	157	Male	25-34	2	New HIV+ at intake	Secondary or higher	2	no	0	Married	1	1	1	1	Yes	1	1	0
Community10	158	Female	35-64	3	Diagnosed prior to intake	Secondary or higher	2	no	0	Married	1	0	0	0	No	0	0	0
Community10	159	Male	25-34	2	New HIV+ at intake	Secondary or higher	2	yes	1	Single/never married	0	NA		0	No	0	0	0
Community10	160	Female	35-64	3	Diagnosed prior to intake	Primary or lower	1	no	0	Single/never married	1	1	0	0	No	0	0	0
Community10	161	Male	35-64	3	New HIV+ at intake	Primary or lower	1	no	0	Single/never married	1	1	1	1	Yes	1	1	0
Community10	162	Female	35-64	3	New HIV+ at intake	Primary or lower	1	no	0	Single/never married	1	0	0	1	Yes	1	1	0
Community10	163	Female	35-64	3	New HIV+ at intake	Secondary or higher	2	no	0	Married	1	1	0	1	Yes	1	1	0
Community10	164	Female	35-64	3	New HIV+ at intake	Secondary or higher	2	yes	1	Single/never married	1	1	1	1	Yes	1	1	0
Community10	165	Female	35-64	3	New HIV+ at intake	Secondary or higher	2	no	0	Single/never married	1	1	1	1	Yes	1	1	0
Community10	166	Female	35-64	3	New HIV+ at intake	Primary or lower	1	no	0	Married	1	1	1	1	Yes	1	1	0
Community10	167	Female	35-64	3	Diagnosed prior to intake	Primary or lower	1	no	0	Married	1	1	1	1	Yes	1	1	0
Community10	168	Female	35-64	3	Diagnosed prior to intake	Secondary or higher	2	yes	1	Single/never married	1	1	0	0	No	0	0	0
Community10	169	Female	25-34	2	New HIV+ at intake	Secondary or higher	2	no	0	Single/never married	1	1	1	1	Yes	1	1	0
Community10	170	Female	35-64	3	Diagnosed prior to intake	Primary or lower	1	no	0	Married	1	1	0	1	Yes	1	1	0
Community10	171	Female	35-64	3	New HIV+ at intake	Primary or lower	1	yes	1	Single/never married	1	1	1	1	Yes	1	1	0
Community10	172	Female	25-34	2	New HIV+ at intake	Secondary or higher	2	no	0	Single/never married	1	0	0	1	Yes	1	1	0
Community10	173	Male	35-64	3	Diagnosed prior to intake	Secondary or higher	2	no	0	Single/never married	1	1	0	1	Yes	1	1	0
Community10	174	Female	35-64	3	New HIV+ at intake	Secondary or higher	2	no	0	Single/never married	1	1	1	1	Yes	1	1	0
Community10	175	Female	35-64	3	New HIV+ at intake	Primary or lower	1	no	0	Single/never married	1	1	1	1	Yes	1	1	0
Community10	176	Male	35-64	3	New HIV+ at intake	Primary or lower	1	no	0	Married	1	1	0	1	Yes	1	1	0
Community10	177	Female	25-34	2	New HIV+ at intake	Secondary or higher	2	no	0	Single/never married	1	0	0	1	Yes	1	1	0
Community10	178	Female	35-64	3	Diagnosed prior to intake	Secondary or higher	2	yes	1	Single/never married	1	0	0	1	Yes	1	1	0
Community10	179	Female	35-64	3	New HIV+ at intake	Primary or lower	1	no	0	Married	1	1	1	1	Yes	1	1	0
Community10	180	Male	35-64	3	New HIV+ at intake	Primary or lower	1	no	0	Married	1	1	1	1	Yes	1	1	0
Community10	181	Male	25-34	2	New HIV+ at intake	Secondary or higher	2	no	0	Single/never married	1	1	0	1	Yes	1	1	0
Community10	182	Female	25-34	2	New HIV+ at intake	Primary or lower	1	no	0	Single/never married	1	1	0	1	Yes	1	1	0
Community10	183	Male	35-64	3	Diagnosed prior to intake	Primary or lower	1	no	0	Single/never married	0	NA		0	No	0	0	0
Community10	184	Male	16-24	1	New HIV+ at intake	Primary or lower	1	no	0	Single/never married	1	1	1	1	Yes	1	1	0
Community10	185	Male	35-64	3	Diagnosed prior to intake	Primary or lower	1	no	0	Single/never married	1	1	0	1	NA	0	0	1
Community10	186	Female	35-64	3	New HIV+ at intake	Secondary or higher	2	yes	1	Married	1	1	1	1	Yes	1	1	0
Community10	187	Female	25-34	2	New HIV+ at intake	Secondary or higher	2	yes	1	Single/never married	1	1	0	1	Yes	1	1	0
Community10	188	Female	35-64	3	Diagnosed prior to intake	Primary or lower	1	no	0	Divorced/Separated/Widowed	1	1	0	1	Yes	1	1	0
Community10	189	Male	35-64	3	New HIV+ at intake	Primary or lower	1	no	0	Married	1	1	0	1	Yes	1	1	0
Community10	190	Male	35-64	3	Diagnosed prior to intake	Secondary or higher	2	yes	1	Single/never married	1	1	0	1	Yes	1	1	0
Community10	191	Female	25-34	2	New HIV+ at intake	Secondary or higher	2	yes	1	Single/never married	0	NA		0	No	0	0	0
Community10	192	Male	35-64	3	New HIV+ at intake	Secondary or higher	2	yes	1	Single/never married	1	1	1	1	Yes	1	1	0
Community10	193	Female	35-64	3	New HIV+ at intake	Primary or lower	1	no	0	Married	1	1	0	0	No	0	0	0
Community10	194	Male	35-64	3	New HIV+ at intake	Secondary or higher	2	yes	1	Married	1	0	0	1	Yes	0	0	0
Community10	195	Female	16-24	1	New HIV+ at intake	Secondary or higher	2	no	0	Single/never married	1	1	0	1	Yes	0	0	0
Community10	196	Male	35-64	3	New HIV+ at intake	Secondary or higher	2	yes	1	Single/never married	1	1	1	1	Yes	1	1	0
Community10	197	Female	35-64	3	New HIV+ at intake	Primary or lower	1	no	0	Married	1	1	1	1	Yes	1	1	0
Community10	198	Female	35-64	3	Diagnosed prior to intake	Secondary or higher	2	yes	1	Single/never married	1	1	1	1	Yes	1	1	0
Community10	199	Female	25-34	2	Diagnosed prior to intake	Primary or lower	1	no	0	Single/never married	0	NA		0	No	0	0	0
Community10	200	Female	35-64	3	New HIV+ at intake	Secondary or higher	2	no	0	Married	1	1	0	0	No	0	0	0
Community10	201	Male	35-64	3	Diagnosed prior to intake	Primary or lower	1	no	0	Married	1	1	0	0	No	0	0	0
Community10	202	Female	35-64	3	Diagnosed prior to intake	Primary or lower	1	no	0	Married	1	1	0	1	Yes	1	1	0
Community10	203	Female	35-64	3	New HIV+ at intake	Primary or lower	1	no	0	Married	1	1	0	1	Yes	1	1	0
Community10	204	Female	35-64	3	New HIV+ at intake	Primary or lower	1	no	0	Married	0	NA		0	No	0	0	0
Community10	205	Female	35-64	3	Diagnosed prior to intake	Primary or lower	1	yes	1	Divorced/Separated/Widowed	1	1	1	1	Yes	1	1	0
Community10	206	Male	35-64	3	New HIV+ at intake	Primary or lower	1	no	0	Married	1	1	1	1	Yes	1	1	0
Community10	207	Female	25-34	2	Diagnosed prior to intake	Secondary or higher	2	yes	1	Single/never married	1	0	0	1	Yes	1	1	0
Community10	208	Female	25-34	2	New HIV+ at intake	Secondary or higher	2	no	0	Single/never married	1	1	0	1	Yes	1	1	0
Community10	209	Female	16-24	1	New HIV+ at intake	Secondary or higher	2	no	0	Single/never married	0	NA		0	No	0	0	0
Community10	210	Male	35-64	3	Diagnosed prior to intake	Primary or lower	1	yes	1	Single/never married	1	1	0	1	Yes	1	1	0
Community10	211	Female	35-64	3	Diagnosed prior to intake	Primary or lower	1	no	0	Married	1	1	0	1	Yes	1	1	0
Community10	212	Male	25-34	2	New HIV+ at intake	Secondary or higher	2	no	0	Single/never married	0	NA		0	No	0	0	0
Community10	213	Female	35-64	3	New HIV+ at intake	Primary or lower	1	yes	1	Divorced/Separated/Widowed	1	1	0	1	Yes	1	1	0
Community10	214	Female	35-64	3	New HIV+ at intake	Secondary or higher	2	yes	1	Married	1	1	0	1	Yes	1	1	0
Community10	215	Female	35-64	3	New HIV+ at intake	Primary or lower	1	no	0	Single/never married	1	1	0	1	Yes	1	1	0
Community10	216	Male	16-24	1	Diagnosed prior to intake	Secondary or higher	2	no	0	Single/never married	1	1	1	1	Yes	1	1	0
Community10	217	Male	35-64	3	Diagnosed prior to intake	Primary or lower	1	yes	1	Married	1	0	1	1	Yes	1	1	0
Community10	218	Female	25-34	2	New HIV+ at intake	Secondary or higher	2	yes	1	Single/never married	1	1	0	1	Yes	1	1	0
Community10	219	Female	35-64	3	New HIV+ at intake	Secondary or higher	2	yes	1	Single/never married	1	1	0	0	No	0	0	0
Community10	220	Male	16-24	1	New HIV+ at intake	Secondary or higher	2	no	0	Single/never married	1	1	1	1	Yes	1	1	0
Community10	221	Female	16-24	1	New HIV+ at intake	Secondary or higher	2	no	0	Single/never married	1	1	1	1	No	0	0	0
Community10	222	Male	35-64	3	New HIV+ at intake	Primary or lower	1	yes	1	Married	1	1	0	0	No	0	0	0
Community10	223	Female	25-34	2	New HIV+ at intake	Primary or lower	1	no	0	Single/never married	1	1	1	1	Yes	1	1	0
Community10	224	Female	16-24	1	New HIV+ at intake	Secondary or higher	2	no	0	Single/never married	1	1	1	1	Yes	1	1	0
Community10	225	Female	16-24	1	New HIV+ at intake	Secondary or higher	2	yes	1	Single/never married	1	1	0	0	No	0	0	0
Community10	226	Male	35-64	3	New HIV+ at intake	Primary or lower	1	no	0	Married	1	1	1	1	Yes	1	1	0
Community10	227	Female	25-34	2	Diagnosed prior to intake	Primary or lower	1	no	0	Single/never married	1	0	0	1	Yes	0	0	0
Community10	228	Female	35-64	3	Diagnosed prior to intake	Primary or lower	1	no	0	Married	1	1	0	1	Yes	1	1	0
Community10	229	Female	35-64	3	New HIV+ at intake	Secondary or higher	2	no	0	Married	1	1	1	1	Yes	1	1	0
Community10	230	Male	25-34	2	New HIV+ at intake	Secondary or higher	2	yes	1	Single/never married	1	1	1	1	Yes	1	1	0
Community10	231	Male	35-64	3	New HIV+ at intake	Primary or lower	1	no	0	Married	1	1	0	1	Yes	1	1	0
Community10	232	Male	35-64	3	New HIV+ at intake	Primary or lower	1	yes	1	Married	1	1	0	1	NA	0	0	1
Community10	233	Female	25-34	2	New HIV+ at intake	Secondary or higher	2	yes	1	Single/never married	1	1	1	1	Yes	1	1	0
Community10	234	Female	16-24	1	Diagnosed prior to intake	Primary or lower	1	no	0	Single/never married	1	1	1	1	Yes	1	1	0
Community10	235	Female	25-34	2	New HIV+ at intake	Primary or lower	1	yes	1	Single/never married	1	0	0	1	Yes	1	1	0
Community10	236	Female	25-34	2	New HIV+ at intake	Secondary or higher	2	no	0	Married	0	NA		0	No	0	0	0
Community10	237	Female	16-24	1	Diagnosed prior to intake	Primary or lower	1	no	0	Single/never married	1	1	1	1	Yes	1	1	0
Community10	238	Female	25-34	2	Diagnosed prior to intake	Primary or lower	1	no	0	Single/never married	1	1	1	1	Yes	1	1	0
Community10	239	Male	25-34	2	New HIV+ at intake	Secondary or higher	2	yes	1	Single/never married	1	1	1	0	No	0	0	0
Community10	240	Female	16-24	1	Diagnosed prior to intake	Secondary or higher	2	no	0	Single/never married	1	1	0	1	Yes	1	1	0
Community10	241	Female	25-34	2	New HIV+ at intake	Secondary or higher	2	yes	1	Single/never married	1	1	1	1	Yes	1	1	0
Community10	242	Female	35-64	3	New HIV+ at intake	Secondary or higher	2	no	0	Married	0	NA		0	No	0	0	0
Community10	243	Female	35-64	3	Diagnosed prior to intake	Secondary or higher	2	yes	1	Married	0	NA		0	No	0	0	0
Community10	244	Female	35-64	3	Diagnosed prior to intake	Primary or lower	1	no	0	Single/never married	1	1	0	1	Yes	1	1	0
Community10	245	Male	35-64	3	New HIV+ at intake	Secondary or higher	2	no	0	Married	1	0	0	1	Yes	1	1	0
Community10	246	Female	35-64	3	New HIV+ at intake	Primary or lower	1	no	0	Single/never married	1	1	1	1	Yes	1	1	0
Community10	247	Female	35-64	3	New HIV+ at intake	Secondary or higher	2	no	0	Single/never married	1	1	0	1	Yes	1	1	0
Community10	248	Male	35-64	3	Diagnosed prior to intake	Secondary or higher	2	no	0	Married	0	NA		0	No	0	0	0
Community10	249	Female	35-64	3	New HIV+ at intake	Primary or lower	1	no	0	Divorced/Separated/Widowed	1	1	1	1	Yes	1	1	0
Community10	250	Female	35-64	3	New HIV+ at intake	Primary or lower	1	no	0	Married	1	1	0	1	Yes	1	1	0
Community10	251	Female	35-64	3	Diagnosed prior to intake	Primary or lower	1	no	0	Married	1	1	0	0	No	0	0	0
Community10	252	Male	35-64	3	New HIV+ at intake	Secondary or higher	2	yes	1	Single/never married	1	1	0	1	Yes	1	1	0
Community10	253	Female	16-24	1	New HIV+ at intake	Secondary or higher	2	no	0	Single/never married	1	0	0	1	Yes	1	1	0
Community10	254	Male	35-64	3	Diagnosed prior to intake	Secondary or higher	2	yes	1	Married	0	NA		0	No	0	0	0
Community10	255	Female	35-64	3	Diagnosed prior to intake	Primary or lower	1	no	0	Single/never married	1	1	1	1	Yes	1	1	0
Community10	256	Male	35-64	3	New HIV+ at intake	Secondary or higher	2	yes	1	Single/never married	1	1	0	1	Yes	1	0	0
Community11	257	Female	35-64	3	New HIV+ at intake	Secondary or higher	2	yes	1	Single/never married	1	1	0	1	Yes	1	1	0
Community11	258	Female	35-64	3	Diagnosed prior to intake	Primary or lower	1	no	0	Single/never married	1	1	1	1	Yes	1	1	0
Community11	259	Male	16-24	1	New HIV+ at intake	Secondary or higher	2	no	0	Single/never married	0	NA		0	No	0	0	0
Community11	260	Female	35-64	3	New HIV+ at intake	Primary or lower	1	no	0	Single/never married	1	0	0	1	Yes	1	1	0
Community11	261	Female	35-64	3	New HIV+ at intake	Secondary or higher	2	unk		Married	1	1	1	1	Yes	1	1	0
Community11	262	Male	35-64	3	New HIV+ at intake	Secondary or higher	2	yes	1	Married	1	1	1	1	Yes	1	1	0
Community11	263	Male	25-34	2	New HIV+ at intake	Secondary or higher	2	yes	1	Single/never married	1	0	0	1	Yes	1	1	0
Community11	264	Male	25-34	2	New HIV+ at intake	Secondary or higher	2	yes	1	Single/never married	1	1	1	1	Yes	1	1	0
Community11	265	Female	35-64	3	New HIV+ at intake	Primary or lower	1	yes	1	Single/never married	1	1	1	1	Yes	1	1	0
Community11	266	Female	35-64	3	Diagnosed prior to intake	Secondary or higher	2	yes	1	Married	1	1	0	1	Yes	0	0	0
Community11	267	Female	25-34	2	Diagnosed prior to intake	Secondary or higher	2	yes	1	Single/never married	1	0	0	1	Yes	1	1	0
Community11	268	Female	25-34	2	Diagnosed prior to intake	Secondary or higher	2	yes	1	Single/never married	1	1	1	1	Yes	1	1	0
Community11	269	Female	16-24	1	New HIV+ at intake	Primary or lower	1	no	0	Married	1	1	1	1	Yes	0	0	0
Community11	270	Female	35-64	3	Diagnosed prior to intake	Secondary or higher	2	yes	1	Single/never married	1	1	1	1	Yes	1	1	0
Community11	271	Female	25-34	2	New HIV+ at intake	Secondary or higher	2	yes	1	Married	0	NA		0	No	0	0	0
Community11	272	Male	35-64	3	New HIV+ at intake	Primary or lower	1	yes	1	Married	1	1	1	1	Yes	1	1	0
Community11	273	Male	35-64	3	New HIV+ at intake	Primary or lower	1	no	0	Single/never married	1	1	1	1	Yes	1	1	0
Community11	274	Male	35-64	3	New HIV+ at intake	Primary or lower	1	yes	1	Single/never married	1	1	0	1	Yes	1	1	0
Community11	275	Female	16-24	1	Diagnosed prior to intake	Secondary or higher	2	yes	1	Single/never married	1	1	0	1	Yes	1	1	0
Community11	276	Male	25-34	2	New HIV+ at intake	Secondary or higher	2	no	0	Single/never married	1	1	0	1	No	0	0	0
Community11	277	Male	16-24	1	New HIV+ at intake	Secondary or higher	2	no	0	Single/never married	0	NA		0	No	0	0	0
Community11	278	Female	25-34	2	Diagnosed prior to intake	Secondary or higher	2	yes	1	Single/never married	1	0	0	1	Yes	1	1	0
Community11	279	Female	25-34	2	New HIV+ at intake	Secondary or higher	2	yes	1	Single/never married	1	1	1	1	Yes	1	1	0
Community11	280	Male	35-64	3	New HIV+ at intake	Primary or lower	1	yes	1	Single/never married	1	1	0	1	Yes	1	1	0
Community11	281	Female	25-34	2	New HIV+ at intake	Secondary or higher	2	yes	1	Married	1	1	1	1	Yes	1	1	0
Community11	282	Female	35-64	3	New HIV+ at intake	Secondary or higher	2	no	0	Married	1	1	0	1	Yes	1	0	0
Community11	283	Male	16-24	1	New HIV+ at intake	Secondary or higher	2	yes	1	Single/never married	0	NA		0	No	0	0	0
Community11	284	Male	25-34	2	New HIV+ at intake	Primary or lower	1	yes	1	Married	0	NA		0	No	0	0	0
Community11	285	Female	35-64	3	Diagnosed prior to intake	Primary or lower	1	yes	1	Single/never married	1	1	0	1	Yes	1	1	0
Community11	286	Female	35-64	3	New HIV+ at intake	Primary or lower	1	yes	1	Married	1	0	0	1	Yes	1	1	0
Community11	287	Female	16-24	1	New HIV+ at intake	Secondary or higher	2	no	0	Single/never married	1	0	0	1	Yes	0	0	0
Community11	288	Male	25-34	2	New HIV+ at intake	Secondary or higher	2	yes	1	Married	1	1	0	1	Yes	0	0	0
Community11	289	Female	25-34	2	Diagnosed prior to intake	Secondary or higher	2	no	0	Single/never married	0	NA		0	No	0	0	0
Community11	290	Male	25-34	2	Diagnosed prior to intake	Secondary or higher	2	yes	1	Single/never married	1	0	0	1	Yes	1	1	0
Community11	291	Female	35-64	3	Diagnosed prior to intake	Primary or lower	1	no	0	Married	1	1	1	1	Yes	1	1	0
Community11	292	Male	35-64	3	Diagnosed prior to intake	Secondary or higher	2	yes	1	Single/never married	1	1	1	1	Yes	1	1	0
Community11	293	Female	35-64	3	New HIV+ at intake	Primary or lower	1	yes	1	Single/never married	1	1	1	1	Yes	1	1	0
Community11	294	Female	25-34	2	New HIV+ at intake	Secondary or higher	2	yes	1	Married	1	1	1	1	Yes	1	1	0
Community11	295	Female	16-24	1	Diagnosed prior to intake	Secondary or higher	2	no	0	Married	1	1	0	1	Yes	1	1	0
Community11	296	Female	16-24	1	New HIV+ at intake	Secondary or higher	2	yes	1	Single/never married	1	0	0	1	Yes	1	1	0
Community11	297	Female	16-24	1	New HIV+ at intake	Secondary or higher	2	no	0	Single/never married	1	1	0	1	Yes	1	1	0
Community11	298	Female	16-24	1	New HIV+ at intake	Secondary or higher	2	no	0	Single/never married	0	NA		0	No	0	0	0
Community11	299	Male	16-24	1	New HIV+ at intake	Secondary or higher	2	no	0	Single/never married	1	1	1	1	Yes	0	0	0
Community11	300	Female	35-64	3	Diagnosed prior to intake	Primary or lower	1	yes	1	Single/never married	1	1	1	1	Yes	1	1	0
Community11	301	Female	25-34	2	New HIV+ at intake	Primary or lower	1	no	0	Single/never married	1	0	0	1	Yes	1	1	0
Community11	302	Female	25-34	2	Diagnosed prior to intake	Secondary or higher	2	no	0	Single/never married	1	1	0	1	Yes	1	1	0
Community11	303	Male	35-64	3	Diagnosed prior to intake	Secondary or higher	2	no	0	Married	0	NA		0	No	0	0	0
Community11	304	Female	25-34	2	New HIV+ at intake	Secondary or higher	2	yes	1	Single/never married	1	1	1	1	Yes	1	1	0
Community11	305	Female	25-34	2	New HIV+ at intake	Secondary or higher	2	no	0	Married	1	1	1	1	Yes	1	1	0
Community11	306	Female	25-34	2	New HIV+ at intake	Secondary or higher	2	yes	1	Single/never married	1	1	0	1	Yes	1	1	0
Community11	307	Female	25-34	2	Diagnosed prior to intake	Secondary or higher	2	yes	1	Married	1	1	0	1	Yes	1	1	0
Community11	308	Female	35-64	3	Diagnosed prior to intake	Primary or lower	1	no	0	Married	1	1	1	1	Yes	1	1	0
Community11	309	Male	35-64	3	New HIV+ at intake	Primary or lower	1	yes	1	Married	1	1	0	1	NA	0	0	1
Community11	310	Female	25-34	2	New HIV+ at intake	Secondary or higher	2	yes	1	Single/never married	1	1	1	1	Yes	1	1	0
Community11	311	Female	16-24	1	Diagnosed prior to intake	Secondary or higher	2	no	0	Single/never married	1	1	1	1	Yes	1	1	0
Community11	312	Female	35-64	3	New HIV+ at intake	Primary or lower	1	no	0	Divorced/Separated/Widowed	1	1	1	1	Yes	1	1	0
Community11	313	Female	16-24	1	Diagnosed prior to intake	Secondary or higher	2	no	0	Single/never married	1	0	0	1	Yes	1	1	0
Community11	314	Female	25-34	2	New HIV+ at intake	Secondary or higher	2	yes	1	Single/never married	1	1	1	1	Yes	1	1	0
Community11	315	Male	16-24	1	New HIV+ at intake	Secondary or higher	2	no	0	Single/never married	1	0	0	1	Yes	0	0	0
Community11	316	Female	25-34	2	Diagnosed prior to intake	Primary or lower	1	yes	1	Single/never married	1	1	0	1	NA	0	0	1
Community11	317	Female	25-34	2	New HIV+ at intake	Secondary or higher	2	yes	1	Married	1	1	1	0	No	0	0	0
Community11	318	Male	16-24	1	New HIV+ at intake	Secondary or higher	2	yes	1	Single/never married	1	1	1	0	No	0	0	0
Community11	319	Male	25-34	2	Diagnosed prior to intake	Primary or lower	1	no	0	Married	1	1	1	1	No	0	0	0
Community11	320	Male	35-64	3	New HIV+ at intake	Primary or lower	1	no	0	Single/never married	1	1	1	1	Yes	1	1	0
Community11	321	Male	35-64	3	New HIV+ at intake	Primary or lower	1	yes	1	Single/never married	1	1	1	1	Yes	1	1	0
Community11	322	Female	35-64	3	Diagnosed prior to intake	Primary or lower	1	no	0	Single/never married	1	1	0	1	Yes	1	1	0
Community11	323	Female	16-24	1	New HIV+ at intake	Secondary or higher	2	no	0	Married	1	1	1	1	No	0	0	0
Community11	324	Female	25-34	2	Diagnosed prior to intake	Secondary or higher	2	no	0	Single/never married	1	1	0	1	Yes	1	1	0
Community11	325	Female	16-24	1	New HIV+ at intake	Secondary or higher	2	no	0	Single/never married	1	1	1	1	Yes	1	1	0
Community11	326	Female	35-64	3	Diagnosed prior to intake	Secondary or higher	2	yes	1	Married	0	NA		0	No	0	0	0
Community11	327	Female	35-64	3	New HIV+ at intake	Secondary or higher	2	yes	1	Single/never married	1	0	0	1	Yes	1	1	0
Community11	328	Male	35-64	3	Diagnosed prior to intake	Secondary or higher	2	yes	1	Married	1	1	1	1	Yes	1	1	0
Community11	329	Female	16-24	1	Diagnosed prior to intake	Primary or lower	1	yes	1	Single/never married	1	1	1	1	Yes	1	1	0
Community11	330	Female	25-34	2	Diagnosed prior to intake	Secondary or higher	2	no	0	Single/never married	1	1	0	0	No	0	0	0
Community11	331	Male	35-64	3	Diagnosed prior to intake	Secondary or higher	2	yes	1	Single/never married	1	1	1	1	Yes	1	1	0
Community11	332	Female	16-24	1	New HIV+ at intake	Secondary or higher	2	yes	1	Single/never married	1	1	1	1	NA	0	0	1
Community11	333	Female	35-64	3	Diagnosed prior to intake	Primary or lower	1	yes	1	Married	1	1	1	1	Yes	1	1	0
Community11	334	Female	35-64	3	Diagnosed prior to intake	Secondary or higher	2	no	0	Single/never married	0	NA		0	No	0	0	0
Community11	335	Female	25-34	2	New HIV+ at intake	Secondary or higher	2	no	0	Single/never married	1	1	1	1	Yes	1	1	0
Community11	336	Female	25-34	2	New HIV+ at intake	Secondary or higher	2	yes	1	Single/never married	0	NA		0	No	0	0	0
Community11	337	Male	25-34	2	New HIV+ at intake	Secondary or higher	2	yes	1	Married	0	NA		0	No	0	0	0
Community11	338	Female	35-64	3	Diagnosed prior to intake	Primary or lower	1	yes	1	Married	1	0	0	1	Yes	1	1	0
Community11	339	Female	16-24	1	New HIV+ at intake	Secondary or higher	2	no	0	Single/never married	1	1	1	1	Yes	1	1	0
Community11	340	Male	35-64	3	New HIV+ at intake	Primary or lower	1	yes	1	Single/never married	1	1	1	1	Yes	1	1	0
Community11	341	Male	35-64	3	New HIV+ at intake	Primary or lower	1	no	0	Married	1	1	1	1	Yes	1	1	0
Community11	342	Female	25-34	2	New HIV+ at intake	Secondary or higher	2	yes	1	Single/never married	1	1	1	0	No	0	0	0
Community11	343	Female	25-34	2	New HIV+ at intake	Secondary or higher	2	yes	1	Single/never married	1	1	1	1	Yes	1	1	0
Community11	344	Male	25-34	2	Diagnosed prior to intake	Secondary or higher	2	yes	1	Single/never married	1	1	0	0	No	0	0	0
Community11	345	Female	16-24	1	New HIV+ at intake	Secondary or higher	2	no	0	Single/never married	1	1	1	1	Yes	1	1	0
Community11	346	Female	25-34	2	New HIV+ at intake	Secondary or higher	2	yes	1	Single/never married	0	NA		0	No	0	0	0
Community11	347	Male	25-34	2	New HIV+ at intake	Secondary or higher	2	no	0	Single/never married	1	0	0	1	Yes	1	1	0
Community11	348	Female	35-64	3	Diagnosed prior to intake	Primary or lower	1	no	0	Single/never married	1	1	1	1	Yes	1	1	0
Community11	349	Male	25-34	2	New HIV+ at intake	Secondary or higher	2	yes	1	Single/never married	1	1	1	0	No	0	0	0
Community11	350	Male	35-64	3	Diagnosed prior to intake	Primary or lower	1	yes	1	Single/never married	1	1	0	0	No	0	0	0
Community11	351	Female	35-64	3	New HIV+ at intake	Primary or lower	1	yes	1	Single/never married	1	1	1	1	Yes	1	1	0
Community11	352	Male	35-64	3	Diagnosed prior to intake	Secondary or higher	2	yes	1	Married	0	NA		0	No	0	0	0
Community11	353	Female	25-34	2	Diagnosed prior to intake	Secondary or higher	2	yes	1	Married	1	1	1	1	Yes	1	1	0
Community11	354	Male	25-34	2	New HIV+ at intake	Secondary or higher	2	yes	1	Single/never married	1	1	1	1	Yes	1	1	0
Community11	355	Female	16-24	1	New HIV+ at intake	Secondary or higher	2	yes	1	Married	1	1	1	1	Yes	1	1	0
Community11	356	Male	35-64	3	New HIV+ at intake	Primary or lower	1	yes	1	Single/never married	1	1	1	1	Yes	1	1	0
Community11	357	Female	35-64	3	Diagnosed prior to intake	Primary or lower	1	yes	1	Single/never married	1	1	0	1	Yes	1	1	0
Community11	358	Male	35-64	3	Diagnosed prior to intake	Secondary or higher	2	yes	1	Married	1	1	1	1	Yes	1	1	0
Community11	359	Male	25-34	2	New HIV+ at intake	Secondary or higher	2	yes	1	Single/never married	0	NA		0	No	0	0	0
Community11	360	Female	35-64	3	Diagnosed prior to intake	Secondary or higher	2	yes	1	Divorced/Separated/Widowed	1	0	1	1	Yes	1	1	0
Community11	361	Male	25-34	2	Diagnosed prior to intake	Secondary or higher	2	yes	1	Single/never married	1	1	0	0	No	0	0	0
Community11	362	Female	35-64	3	Diagnosed prior to intake	Primary or lower	1	yes	1	Married	1	1	1	1	Yes	1	1	0
Community11	363	Female	35-64	3	New HIV+ at intake	Secondary or higher	2	yes	1	Married	1	1	1	1	Yes	1	1	0
Community11	364	Female	16-24	1	Diagnosed prior to intake	Secondary or higher	2	no	0	Married	1	0	0	1	Yes	1	1	0
Community11	365	Male	35-64	3	New HIV+ at intake	Secondary or higher	2	yes	1	Married	1	1	1	1	No	0	0	0
Community11	366	Female	35-64	3	New HIV+ at intake	Secondary or higher	2	yes	1	Single/never married	1	1	0	1	Yes	1	1	0
Community11	367	Female	25-34	2	Diagnosed prior to intake	Secondary or higher	2	yes	1	Married	1	1	1	1	Yes	1	1	0
Community11	368	Male	35-64	3	New HIV+ at intake	Secondary or higher	2	yes	1	Married	1	1	1	1	Yes	1	1	0
Community11	369	Female	35-64	3	Diagnosed prior to intake	Primary or lower	1	no	0	Married	1	1	1	1	Yes	1	1	0
Community11	370	Female	16-24	1	Diagnosed prior to intake	Secondary or higher	2	yes	1	Single/never married	1	1	1	1	Yes	1	1	0
Community11	371	Female	16-24	1	New HIV+ at intake	Secondary or higher	2	no	0	Single/never married	1	1	0	1	Yes	1	1	0
Community11	372	Female	16-24	1	New HIV+ at intake	Secondary or higher	2	yes	1	Single/never married	1	0	0	1	Yes	1	1	0
Community11	373	Female	35-64	3	Diagnosed prior to intake	Secondary or higher	2	yes	1	Single/never married	1	1	0	1	Yes	1	1	0
Community11	374	Male	25-34	2	New HIV+ at intake	Secondary or higher	2	yes	1	Married	1	1	1	1	Yes	1	1	0
Community11	375	Male	25-34	2	New HIV+ at intake	Primary or lower	1	yes	1	Single/never married	1	1	1	1	Yes	1	1	0
Community11	376	Male	25-34	2	Diagnosed prior to intake	Secondary or higher	2	yes	1	Single/never married	0	NA		0	No	0	0	0
Community11	377	Female	35-64	3	New HIV+ at intake	Primary or lower	1	no	0	Single/never married	1	1	1	1	Yes	1	1	0
Community11	378	Female	35-64	3	Diagnosed prior to intake	Primary or lower	1	no	0	Single/never married	0	NA		0	No	0	0	0
Community11	379	Male	16-24	1	New HIV+ at intake	Secondary or higher	2	no	0	Single/never married	0	NA		0	No	0	0	0
Community11	380	Male	35-64	3	New HIV+ at intake	Secondary or higher	2	yes	1	Single/never married	1	1	1	1	Yes	1	1	0
Community11	381	Female	35-64	3	Diagnosed prior to intake	Secondary or higher	2	yes	1	Single/never married	1	1	0	1	Yes	1	1	0
Community11	382	Female	35-64	3	Diagnosed prior to intake	Primary or lower	1	yes	1	Single/never married	1	1	0	1	Yes	1	0	0
Community11	383	Female	25-34	2	Diagnosed prior to intake	Secondary or higher	2	no	0	Single/never married	1	1	0	1	Yes	1	1	0
Community11	384	Female	25-34	2	Diagnosed prior to intake	Secondary or higher	2	yes	1	Married	1	1	1	1	Yes	1	1	0
Community11	385	Female	16-24	1	New HIV+ at intake	Secondary or higher	2	no	0	Married	0	NA		0	No	0	0	0
Community11	386	Male	35-64	3	New HIV+ at intake	Secondary or higher	2	yes	1	Married	1	1	1	1	Yes	1	1	0
Community11	387	Female	25-34	2	Diagnosed prior to intake	Secondary or higher	2	yes	1	Single/never married	1	1	1	1	Yes	1	1	0
Community11	388	Female	16-24	1	New HIV+ at intake	Secondary or higher	2	yes	1	Married	1	1	0	1	Yes	1	1	0
Community11	389	Male	16-24	1	New HIV+ at intake	Secondary or higher	2	no	0	Single/never married	1	0	0	1	Yes	1	1	0
Community11	390	Male	25-34	2	Diagnosed prior to intake	Secondary or higher	2	no	0	Married	1	0	1	1	Yes	1	1	0
Community11	391	Male	35-64	3	New HIV+ at intake	Primary or lower	1	yes	1	Single/never married	1	1	1	1	Yes	1	1	0
Community11	392	Male	25-34	2	New HIV+ at intake	Primary or lower	1	yes	1	Married	1	1	1	0	No	0	0	0
Community11	393	Male	35-64	3	New HIV+ at intake	Primary or lower	1	yes	1	Single/never married	0	NA		0	No	0	0	0
Community11	394	Female	35-64	3	New HIV+ at intake	Primary or lower	1	no	0	Divorced/Separated/Widowed	1	1	1	1	Yes	1	1	0
Community11	395	Female	16-24	1	New HIV+ at intake	Secondary or higher	2	no	0	Single/never married	1	0	0	1	Yes	1	1	0
Community11	396	Female	25-34	2	Diagnosed prior to intake	Secondary or higher	2	no	0	Single/never married	1	0	0	1	Yes	1	1	0
Community11	397	Female	35-64	3	Diagnosed prior to intake	Secondary or higher	2	no	0	Married	1	1	1	1	Yes	1	1	0
Community11	398	Male	16-24	1	New HIV+ at intake	Secondary or higher	2	yes	1	Single/never married	1	1	0	1	Yes	1	1	0
Community11	399	Male	35-64	3	New HIV+ at intake	Secondary or higher	2	yes	1	Single/never married	0	NA		0	No	0	0	0
Community11	400	Female	35-64	3	Diagnosed prior to intake	Primary or lower	1	yes	1	Divorced/Separated/Widowed	1	1	1	1	Yes	1	1	0
Community11	401	Male	16-24	1	Diagnosed prior to intake	Secondary or higher	2	yes	1	Single/never married	1	1	1	1	Yes	1	1	0
Community11	402	Female	16-24	1	New HIV+ at intake	Primary or lower	1	no	0	Single/never married	1	0	0	1	Yes	1	1	0
Community11	403	Female	35-64	3	New HIV+ at intake	Secondary or higher	2	yes	1	Single/never married	1	1	0	1	Yes	1	1	0
Community11	404	Female	25-34	2	Diagnosed prior to intake	Primary or lower	1	no	0	Single/never married	1	1	1	1	Yes	1	1	0
Community11	405	Female	35-64	3	New HIV+ at intake	Secondary or higher	2	no	0	Married	1	0	0	1	Yes	1	1	0
Community11	406	Female	16-24	1	New HIV+ at intake	Primary or lower	1	no	0	Single/never married	1	1	0	1	Yes	0	0	0
Community11	407	Female	16-24	1	New HIV+ at intake	Secondary or higher	2	no	0	Single/never married	1	0	0	1	Yes	1	1	0
Community11	408	Female	16-24	1	New HIV+ at intake	Secondary or higher	2	no	0	Married	0	NA		0	No	0	0	0
Community11	409	Male	35-64	3	New HIV+ at intake	Secondary or higher	2	yes	1	Single/never married	1	1	0	1	Yes	1	1	0
Community11	410	Male	35-64	3	New HIV+ at intake	Secondary or higher	2	yes	1	Single/never married	1	1	1	1	Yes	1	1	0
Community11	411	Male	25-34	2	New HIV+ at intake	Primary or lower	1	yes	1	Married	1	0	0	1	Yes	1	1	0
Community11	412	Male	35-64	3	New HIV+ at intake	Secondary or higher	2	yes	1	Married	1	1	0	1	Yes	1	1	0
Community11	413	Female	16-24	1	New HIV+ at intake	Secondary or higher	2	yes	1	Single/never married	1	1	1	1	Yes	1	1	0
Community11	414	Female	35-64	3	Diagnosed prior to intake	Secondary or higher	2	no	0	Single/never married	1	1	1	1	Yes	1	1	0
Community11	415	Male	25-34	2	New HIV+ at intake	Secondary or higher	2	yes	1	Single/never married	0	NA		0	No	0	0	0
Community11	416	Male	35-64	3	Diagnosed prior to intake	Secondary or higher	2	yes	1	Single/never married	1	1	1	1	Yes	1	1	0
Community11	417	Female	35-64	3	New HIV+ at intake	Primary or lower	1	no	0	Married	1	1	0	1	Yes	1	1	0
Community11	418	Male	25-34	2	New HIV+ at intake	Secondary or higher	2	yes	1	Married	1	0	0	1	Yes	1	1	0
Community11	419	Female	25-34	2	Diagnosed prior to intake	Secondary or higher	2	no	0	Single/never married	1	1	1	1	Yes	1	1	0
Community11	420	Female	16-24	1	New HIV+ at intake	Secondary or higher	2	no	0	Single/never married	1	1	1	1	Yes	1	1	0
Community11	421	Female	35-64	3	New HIV+ at intake	Secondary or higher	2	yes	1	Single/never married	1	0	0	1	Yes	1	1	0
Community11	422	Female	25-34	2	New HIV+ at intake	Secondary or higher	2	yes	1	Single/never married	0	NA		0	No	0	0	0
Community11	423	Male	25-34	2	New HIV+ at intake	Secondary or higher	2	yes	1	Single/never married	1	1	1	1	Yes	1	1	0
Community11	424	Female	16-24	1	New HIV+ at intake	Secondary or higher	2	yes	1	Single/never married	0	NA		0	No	0	0	0
Community11	425	Male	35-64	3	Diagnosed prior to intake	Primary or lower	1	yes	1	Married	1	1	1	1	Yes	1	1	0
Community11	426	Male	35-64	3	Diagnosed prior to intake	Primary or lower	1	yes	1	Single/never married	0	NA		0	No	0	0	0
Community11	427	Female	25-34	2	New HIV+ at intake	Secondary or higher	2	yes	1	Single/never married	1	1	0	1	Yes	1	1	0
Community11	428	Male	25-34	2	New HIV+ at intake	Secondary or higher	2	yes	1	Single/never married	1	1	1	1	Yes	1	1	0
Community11	429	Female	25-34	2	Diagnosed prior to intake	Secondary or higher	2	yes	1	Single/never married	1	1	1	1	Yes	1	1	0
Community11	430	Female	35-64	3	New HIV+ at intake	Secondary or higher	2	yes	1	Single/never married	1	1	1	1	Yes	1	1	0
Community11	431	Male	25-34	2	Diagnosed prior to intake	Secondary or higher	2	yes	1	Married	0	NA		0	No	0	0	0
Community11	432	Male	35-64	3	New HIV+ at intake	Primary or lower	1	no	0	Single/never married	1	1	1	1	Yes	1	1	0
Community11	433	Female	16-24	1	Diagnosed prior to intake	Secondary or higher	2	no	0	Single/never married	1	1	0	1	Yes	1	1	0
Community11	434	Male	35-64	3	New HIV+ at intake	Secondary or higher	2	yes	1	Single/never married	1	1	0	1	Yes	1	1	0
Community11	435	Female	35-64	3	New HIV+ at intake	Secondary or higher	2	yes	1	Married	1	1	1	1	Yes	1	1	0
Community11	436	Female	16-24	1	Diagnosed prior to intake	Secondary or higher	2	no	0	Single/never married	1	1	1	1	Yes	1	1	0
Community11	437	Female	35-64	3	Diagnosed prior to intake	Primary or lower	1	no	0	Single/never married	1	1	0	1	Yes	1	1	0
Community11	438	Female	25-34	2	New HIV+ at intake	Secondary or higher	2	yes	1	Single/never married	1	0	0	1	Yes	1	1	0
Community11	439	Female	35-64	3	Diagnosed prior to intake	Secondary or higher	2	yes	1	Single/never married	1	1	1	1	Yes	1	1	0
Community11	440	Female	35-64	3	Diagnosed prior to intake	Primary or lower	1	no	0	Married	1	1	1	1	Yes	1	1	0
Community11	441	Male	35-64	3	New HIV+ at intake	Primary or lower	1	yes	1	Single/never married	0	NA		0	No	0	0	0
Community11	442	Female	25-34	2	Diagnosed prior to intake	Secondary or higher	2	no	0	Married	1	1	1	1	Yes	1	1	0
Community11	443	Male	25-34	2	Diagnosed prior to intake	Secondary or higher	2	no	0	Single/never married	1	1	0	1	Yes	1	1	0
Community11	444	Male	35-64	3	Diagnosed prior to intake	Secondary or higher	2	yes	1	Single/never married	1	1	0	1	Yes	1	1	0
Community11	445	Female	25-34	2	Diagnosed prior to intake	Secondary or higher	2	yes	1	Single/never married	1	1	1	1	Yes	1	1	0
Community11	446	Female	35-64	3	New HIV+ at intake	Primary or lower	1	yes	1	Single/never married	1	1	1	1	Yes	1	1	0
Community11	447	Male	25-34	2	Diagnosed prior to intake	Secondary or higher	2	no	0	Single/never married	0	NA		0	No	0	0	0
Community11	448	Male	35-64	3	Diagnosed prior to intake	Primary or lower	1	yes	1	Single/never married	1	0	1	1	Yes	1	1	0
Community11	449	Female	35-64	3	New HIV+ at intake	Primary or lower	1	no	0	Single/never married	1	1	0	1	Yes	1	1	0
Community11	450	Male	35-64	3	Diagnosed prior to intake	Secondary or higher	2	yes	1	Married	1	1	1	1	Yes	1	1	0
Community11	451	Female	25-34	2	Diagnosed prior to intake	Primary or lower	1	no	0	Married	1	1	1	1	Yes	1	1	0
Community11	452	Male	35-64	3	New HIV+ at intake	Primary or lower	1	yes	1	Single/never married	1	1	1	1	Yes	1	1	0
Community11	453	Female	25-34	2	Diagnosed prior to intake	Secondary or higher	2	yes	1	Single/never married	1	1	1	1	Yes	1	1	0
Community11	454	Male	35-64	3	New HIV+ at intake	Secondary or higher	2	yes	1	Married	1	1	1	1	NA	0	0	1
Community11	455	Female	25-34	2	New HIV+ at intake	Secondary or higher	2	yes	1	Single/never married	1	1	1	1	Yes	1	1	0
Community11	456	Female	25-34	2	Diagnosed prior to intake	Primary or lower	1	no	0	Single/never married	1	1	0	1	Yes	1	1	0
Community11	457	Female	35-64	3	Diagnosed prior to intake	Primary or lower	1	no	0	Single/never married	1	0	0	1	Yes	1	1	0
Community11	458	Male	16-24	1	New HIV+ at intake	Secondary or higher	2	no	0	Married	1	1	1	1	Yes	1	1	0
Community11	459	Female	35-64	3	New HIV+ at intake	Secondary or higher	2	yes	1	Married	1	1	1	1	Yes	1	1	0
Community11	460	Female	35-64	3	Diagnosed prior to intake	Primary or lower	1	yes	1	Divorced/Separated/Widowed	0	NA		0	No	0	0	0
Community11	461	Female	25-34	2	New HIV+ at intake	Secondary or higher	2	yes	1	Single/never married	1	1	1	1	Yes	1	1	0
Community11	462	Male	35-64	3	Diagnosed prior to intake	Secondary or higher	2	yes	1	Single/never married	1	1	1	1	Yes	1	1	0
Community11	463	Male	35-64	3	New HIV+ at intake	Primary or lower	1	yes	1	Single/never married	1	1	1	1	Yes	1	1	0
Community11	464	Male	35-64	3	New HIV+ at intake	Secondary or higher	2	yes	1	Single/never married	1	0	0	0	No	0	0	0
Community11	465	Female	35-64	3	Diagnosed prior to intake	Secondary or higher	2	yes	1	Single/never married	1	0	0	1	Yes	1	1	0
Community11	466	Female	25-34	2	Diagnosed prior to intake	Secondary or higher	2	yes	1	Married	1	1	1	0	No	0	0	0
Community11	467	Male	16-24	1	New HIV+ at intake	Secondary or higher	2	yes	1	Married	1	1	1	1	Yes	0	0	0
Community11	468	Female	35-64	3	New HIV+ at intake	Secondary or higher	2	yes	1	Single/never married	0	NA		0	No	0	0	0
Community11	469	Female	35-64	3	Diagnosed prior to intake	Primary or lower	1	yes	1	Single/never married	1	1	1	1	Yes	1	1	0
Community11	470	Male	35-64	3	Diagnosed prior to intake	Secondary or higher	2	yes	1	Married	1	1	0	1	Yes	1	1	0
Community11	471	Male	16-24	1	New HIV+ at intake	Secondary or higher	2	no	0	Single/never married	1	0	0	1	Yes	1	0	0
Community11	472	Male	35-64	3	New HIV+ at intake	Secondary or higher	2	yes	1	Married	1	1	0	1	Yes	1	1	0
Community11	473	Male	25-34	2	New HIV+ at intake	Secondary or higher	2	no	0	Single/never married	1	1	1	1	Yes	1	1	0
Community11	474	Male	16-24	1	Diagnosed prior to intake	Secondary or higher	2	yes	1	Single/never married	0	NA		0	NA	0	0	0
Community11	475	Male	35-64	3	Diagnosed prior to intake	Primary or lower	1	no	0	Single/never married	1	1	0	1	NA	0	0	1
Community11	476	Male	35-64	3	New HIV+ at intake	Primary or lower	1	yes	1	Married	1	1	1	1	Yes	1	1	0
Community11	477	Female	25-34	2	Diagnosed prior to intake	Secondary or higher	2	no	0	Single/never married	1	1	0	1	Yes	1	1	0
Community11	478	Female	25-34	2	New HIV+ at intake	Secondary or higher	2	no	0	Single/never married	1	1	1	1	Yes	1	1	0
Community11	479	Male	35-64	3	Diagnosed prior to intake	Primary or lower	1	no	0	Single/never married	1	1	1	1	Yes	1	1	0
Community11	480	Female	35-64	3	Diagnosed prior to intake	Secondary or higher	2	yes	1	Single/never married	1	0	0	1	Yes	1	1	0
Community11	481	Male	35-64	3	Diagnosed prior to intake	Primary or lower	1	yes	1	Married	1	1	0	1	Yes	1	1	0
Community11	482	Female	25-34	2	Diagnosed prior to intake	Secondary or higher	2	no	0	Single/never married	1	1	0	1	Yes	1	0	0
Community11	483	Male	35-64	3	New HIV+ at intake	Primary or lower	1	yes	1	Single/never married	1	1	1	1	Yes	1	1	0
Community11	484	Male	35-64	3	Diagnosed prior to intake	Primary or lower	1	no	0	Single/never married	1	1	1	1	Yes	1	1	0
Community11	485	Male	16-24	1	New HIV+ at intake	Secondary or higher	2	no	0	Single/never married	0	NA		0	No	0	0	0
Community11	486	Female	35-64	3	New HIV+ at intake	Primary or lower	1	yes	1	Married	1	1	1	1	Yes	1	1	0
Community11	487	Male	25-34	2	New HIV+ at intake	Secondary or higher	2	yes	1	Single/never married	1	1	0	1	Yes	1	1	0
Community11	488	Female	35-64	3	Diagnosed prior to intake	Secondary or higher	2	yes	1	Single/never married	1	1	0	1	Yes	1	1	0
Community11	489	Female	25-34	2	Diagnosed prior to intake	Secondary or higher	2	yes	1	Single/never married	0	NA		0	No	0	0	0
Community11	490	Female	35-64	3	Diagnosed prior to intake	Primary or lower	1	yes	1	Single/never married	1	1	1	1	Yes	0	0	0
Community11	491	Male	35-64	3	Diagnosed prior to intake	Primary or lower	1	no	0	Single/never married	1	1	0	0	No	0	0	0
Community11	492	Female	25-34	2	Diagnosed prior to intake	Secondary or higher	2	no	0	Single/never married	1	1	1	1	Yes	1	1	0
Community11	493	Female	25-34	2	Diagnosed prior to intake	Secondary or higher	2	yes	1	Single/never married	1	1	1	1	Yes	1	1	0
Community11	494	Female	16-24	1	New HIV+ at intake	Secondary or higher	2	no	0	Single/never married	0	NA		0	No	0	0	0
Community11	495	Male	16-24	1	New HIV+ at intake	Secondary or higher	2	yes	1	Single/never married	0	NA		0	No	0	0	0
Community11	496	Female	16-24	1	Diagnosed prior to intake	Secondary or higher	2	yes	1	Single/never married	1	0	0	1	Yes	1	1	0
Community11	497	Female	25-34	2	New HIV+ at intake	Secondary or higher	2	yes	1	Married	1	1	1	1	Yes	1	1	0
Community11	498	Male	35-64	3	New HIV+ at intake	Secondary or higher	2	yes	1	Single/never married	0	NA		0	No	0	0	0
Community11	499	Male	25-34	2	New HIV+ at intake	Secondary or higher	2	yes	1	Married	1	1	1	1	Yes	1	1	0
Community11	500	Female	25-34	2	Diagnosed prior to intake	Secondary or higher	2	yes	1	Single/never married	1	1	0	1	Yes	1	1	0
Community11	501	Male	35-64	3	New HIV+ at intake	Secondary or higher	2	yes	1	Single/never married	1	1	0	1	Yes	1	1	0
Community11	502	Male	25-34	2	Diagnosed prior to intake	Secondary or higher	2	yes	1	Single/never married	1	1	1	1	Yes	1	1	0
Community11	503	Female	35-64	3	Diagnosed prior to intake	Secondary or higher	2	yes	1	Single/never married	1	1	0	1	Yes	1	1	0
Community11	504	Female	25-34	2	New HIV+ at intake	Secondary or higher	2	yes	1	Single/never married	1	1	0	1	Yes	1	1	0
Community11	505	Female	35-64	3	Diagnosed prior to intake	Primary or lower	1	yes	1	Married	0	NA		0	No	0	0	0
Community11	506	Female	35-64	3	New HIV+ at intake	Secondary or higher	2	yes	1	Single/never married	1	1	1	1	Yes	1	1	0
Community11	507	Male	35-64	3	New HIV+ at intake	Primary or lower	1	no	0	Single/never married	1	1	0	1	Yes	1	0	0
Community11	508	Female	25-34	2	New HIV+ at intake	Secondary or higher	2	no	0	Single/never married	1	1	0	0	No	0	0	0
Community11	509	Female	35-64	3	New HIV+ at intake	Primary or lower	1	yes	1	Married	1	1	1	1	Yes	1	1	0
Community11	510	Male	35-64	3	New HIV+ at intake	Primary or lower	1	no	0	Married	1	0	0	1	Yes	1	1	0
Community11	511	Female	25-34	2	Diagnosed prior to intake	Secondary or higher	2	yes	1	Single/never married	1	1	1	1	Yes	1	1	0
Community11	512	Female	25-34	2	New HIV+ at intake	Secondary or higher	2	yes	1	Married	1	1	1	1	Yes	1	1	0
Community11	513	Male	25-34	2	New HIV+ at intake	Secondary or higher	2	yes	1	Single/never married	1	1	0	1	Yes	1	1	0
Community11	514	Female	25-34	2	New HIV+ at intake	Secondary or higher	2	yes	1	Single/never married	1	1	1	1	Yes	1	1	0
Community11	515	Female	35-64	3	Diagnosed prior to intake	Secondary or higher	2	no	0	Married	1	1	0	1	Yes	1	1	0
Community11	516	Female	25-34	2	Diagnosed prior to intake	Secondary or higher	2	no	0	Single/never married	1	0	0	1	Yes	1	1	0
Community11	517	Male	25-34	2	New HIV+ at intake	Primary or lower	1	yes	1	Married	1	1	1	1	Yes	1	1	0
Community11	518	Male	35-64	3	New HIV+ at intake	Primary or lower	1	yes	1	Single/never married	1	1	1	1	Yes	1	1	0
Community11	519	Female	35-64	3	New HIV+ at intake	Primary or lower	1	no	0	Married	1	1	0	1	Yes	1	1	0
Community11	520	Male	35-64	3	New HIV+ at intake	Primary or lower	1	yes	1	Married	1	1	0	1	Yes	1	1	0
Community11	521	Female	25-34	2	Diagnosed prior to intake	Secondary or higher	2	yes	1	Single/never married	1	1	0	1	Yes	1	0	0
Community11	522	Female	35-64	3	New HIV+ at intake	Primary or lower	1	no	0	Divorced/Separated/Widowed	1	1	0	1	Yes	1	1	0
Community11	523	Male	16-24	1	New HIV+ at intake	Secondary or higher	2	yes	1	Single/never married	1	1	0	1	Yes	1	1	0
Community11	524	Male	25-34	2	New HIV+ at intake	Secondary or higher	2	yes	1	Married	1	1	1	1	Yes	1	1	0
Community11	525	Male	35-64	3	Diagnosed prior to intake	Primary or lower	1	no	0	Married	1	1	1	1	Yes	1	1	0
Community11	526	Female	25-34	2	New HIV+ at intake	Secondary or higher	2	yes	1	Single/never married	1	1	1	1	Yes	1	1	0
Community11	527	Male	16-24	1	New HIV+ at intake	Secondary or higher	2	no	0	Single/never married	1	1	0	1	No	0	0	0
Community11	528	Male	25-34	2	New HIV+ at intake	Secondary or higher	2	yes	1	Married	1	1	1	1	Yes	1	1	0
Community11	529	Male	25-34	2	Diagnosed prior to intake	Primary or lower	1	yes	1	Single/never married	1	1	0	0	No	0	0	0
Community11	530	Female	35-64	3	Diagnosed prior to intake	Secondary or higher	2	yes	1	Married	0	NA		0	No	0	0	0
Community11	531	Female	25-34	2	New HIV+ at intake	Secondary or higher	2	no	0	Single/never married	1	0	0	1	Yes	1	1	0
Community11	532	Female	25-34	2	Diagnosed prior to intake	Secondary or higher	2	no	0	Married	1	0	0	1	Yes	1	1	0
Community11	533	Male	35-64	3	New HIV+ at intake	Secondary or higher	2	no	0	Single/never married	0	NA		0	No	0	0	0
Community11	534	Female	35-64	3	New HIV+ at intake	Primary or lower	1	yes	1	Single/never married	1	1	1	1	Yes	1	1	0
Community11	535	Female	25-34	2	Diagnosed prior to intake	Secondary or higher	2	yes	1	Single/never married	1	1	0	1	Yes	1	1	0
Community11	536	Male	25-34	2	New HIV+ at intake	Secondary or higher	2	no	0	Single/never married	1	1	0	1	Yes	1	1	0
Community11	537	Male	16-24	1	New HIV+ at intake	Secondary or higher	2	yes	1	Single/never married	1	1	1	1	Yes	1	1	0
Community11	538	Female	25-34	2	New HIV+ at intake	Secondary or higher	2	yes	1	Single/never married	1	1	0	1	Yes	1	1	0
Community11	539	Male	35-64	3	New HIV+ at intake	Secondary or higher	2	yes	1	Single/never married	0	NA		0	No	0	0	0
Community11	540	Male	25-34	2	New HIV+ at intake	Secondary or higher	2	yes	1	Single/never married	0	NA		0	No	0	0	0
Community11	541	Female	16-24	1	New HIV+ at intake	Secondary or higher	2	no	0	Married	1	1	0	1	Yes	1	1	0
Community11	542	Male	35-64	3	Diagnosed prior to intake	Primary or lower	1	yes	1	Single/never married	1	1	1	1	Yes	1	1	0
Community11	543	Male	16-24	1	New HIV+ at intake	Secondary or higher	2	no	0	Single/never married	0	NA		0	No	0	0	0
Community11	544	Male	35-64	3	New HIV+ at intake	Secondary or higher	2	yes	1	Married	0	NA		0	No	0	0	0
Community11	545	Male	35-64	3	New HIV+ at intake	Secondary or higher	2	no	0	Single/never married	0	NA		0	No	0	0	0
Community11	546	Female	25-34	2	Diagnosed prior to intake	Secondary or higher	2	yes	1	Married	1	1	1	1	Yes	1	1	0
Community11	547	Female	35-64	3	Diagnosed prior to intake	Primary or lower	1	yes	1	Single/never married	1	1	1	1	Yes	1	1	0
Community11	548	Female	35-64	3	New HIV+ at intake	Primary or lower	1	yes	1	Single/never married	1	1	1	1	Yes	1	1	0
Community11	549	Female	16-24	1	New HIV+ at intake	Secondary or higher	2	no	0	Single/never married	1	0	0	0	No	0	0	0
Community11	550	Female	25-34	2	New HIV+ at intake	Secondary or higher	2	unk		Single/never married	1	1	0	0	NA	0	0	0
Community11	551	Female	16-24	1	Diagnosed prior to intake	Secondary or higher	2	no	0	Single/never married	0	NA		0	No	0	0	0
Community11	552	Male	35-64	3	New HIV+ at intake	Primary or lower	1	yes	1	Single/never married	1	1	0	1	Yes	1	1	0
Community11	553	Male	25-34	2	New HIV+ at intake	Secondary or higher	2	yes	1	Single/never married	1	1	1	1	Yes	1	1	0
Community11	554	Female	35-64	3	New HIV+ at intake	Primary or lower	1	no	0	Married	1	1	0	0	No	0	0	0
Community11	555	Female	16-24	1	New HIV+ at intake	Secondary or higher	2	no	0	Single/never married	1	1	1	1	Yes	1	1	0
Community11	556	Female	25-34	2	New HIV+ at intake	Secondary or higher	2	no	0	Single/never married	1	1	0	1	Yes	1	1	0
Community11	557	Male	35-64	3	Diagnosed prior to intake	Secondary or higher	2	yes	1	Single/never married	1	1	0	1	Yes	1	1	0
Community11	558	Male	25-34	2	New HIV+ at intake	Primary or lower	1	yes	1	Married	1	1	1	1	Yes	1	1	0
Community11	559	Female	35-64	3	New HIV+ at intake	Primary or lower	1	no	0	Single/never married	1	1	1	1	Yes	1	1	0
Community11	560	Female	25-34	2	New HIV+ at intake	Primary or lower	1	no	0	Single/never married	1	1	0	1	Yes	1	1	0
Community11	561	Male	35-64	3	New HIV+ at intake	Secondary or higher	2	yes	1	Single/never married	1	1	1	1	Yes	1	1	0
Community11	562	Female	35-64	3	Diagnosed prior to intake	Secondary or higher	2	yes	1	Single/never married	1	0	0	1	Yes	1	1	0
Community11	563	Female	25-34	2	New HIV+ at intake	Secondary or higher	2	yes	1	Single/never married	1	1	1	1	Yes	1	1	0
Community11	564	Female	16-24	1	New HIV+ at intake	Secondary or higher	2	yes	1	Single/never married	1	1	1	1	Yes	1	1	0
Community11	565	Female	16-24	1	New HIV+ at intake	Secondary or higher	2	yes	1	Single/never married	1	1	1	1	Yes	1	1	0
Community11	566	Female	25-34	2	New HIV+ at intake	Secondary or higher	2	yes	1	Single/never married	1	1	1	1	Yes	1	1	0
Community11	567	Female	35-64	3	Diagnosed prior to intake	Secondary or higher	2	no	0	Single/never married	1	1	1	1	Yes	1	1	0
Community11	568	Male	35-64	3	Diagnosed prior to intake	Primary or lower	1	yes	1	Married	0	NA		0	No	0	0	0
Community11	569	Female	25-34	2	Diagnosed prior to intake	Secondary or higher	2	yes	1	Married	1	1	0	1	Yes	1	1	0
Community11	570	Female	25-34	2	New HIV+ at intake	Secondary or higher	2	yes	1	Single/never married	1	0	0	1	Yes	1	1	0
Community11	571	Female	25-34	2	Diagnosed prior to intake	Secondary or higher	2	yes	1	Single/never married	1	0	0	1	Yes	1	1	0
Community12	572	Female	16-24	1	New HIV+ at intake	Secondary or higher	2	unk		Single/never married	1	1	1	1	Yes	1	1	0
Community12	573	Male	25-34	2	New HIV+ at intake	Secondary or higher	2	yes	1	Single/never married	1	1	0	1	Yes	1	1	0
Community12	574	Female	35-64	3	Diagnosed prior to intake	Primary or lower	1	no	0	Single/never married	1	1	0	1	Yes	0	0	0
Community12	575	Female	16-24	1	Diagnosed prior to intake	Secondary or higher	2	no	0	Married	1	1	1	1	Yes	1	0	0
Community12	576	Female	25-34	2	New HIV+ at intake	Secondary or higher	2	yes	1	Married	1	1	0	1	Yes	1	1	0
Community12	577	Female	25-34	2	Diagnosed prior to intake	Secondary or higher	2	yes	1	Married	1	0	1	1	Yes	1	1	0
Community12	578	Male	35-64	3	Diagnosed prior to intake	Secondary or higher	2	yes	1	Single/never married	1	0	0	0	No	0	0	0
Community12	579	Female	35-64	3	Diagnosed prior to intake	Secondary or higher	2	yes	1	Single/never married	1	0	0	1	Yes	1	1	0
Community12	580	Female	35-64	3	New HIV+ at intake	Primary or lower	1	no	0	Married	1	1	1	0	No	0	0	0
Community12	581	Male	25-34	2	New HIV+ at intake	Secondary or higher	2	yes	1	Married	1	1	1	1	Yes	1	1	0
Community12	582	Female	35-64	3	Diagnosed prior to intake	Secondary or higher	2	yes	1	Single/never married	1	1	0	1	Yes	1	1	0
Community12	583	Male	25-34	2	Diagnosed prior to intake	Secondary or higher	2	no	0	Single/never married	1	1	0	1	Yes	1	0	0
Community12	584	Female	35-64	3	Diagnosed prior to intake	Secondary or higher	2	yes	1	Single/never married	1	1	0	1	Yes	1	1	0
Community12	585	Male	25-34	2	New HIV+ at intake	Secondary or higher	2	yes	1	Single/never married	1	1	0	0	No	0	0	0
Community12	586	Female	35-64	3	Diagnosed prior to intake	Secondary or higher	2	no	0	Single/never married	1	1	1	1	Yes	1	1	0
Community12	587	Female	35-64	3	New HIV+ at intake	Secondary or higher	2	yes	1	Married	1	1	0	1	Yes	1	1	0
Community12	588	Female	35-64	3	New HIV+ at intake	Primary or lower	1	no	0	Divorced/Separated/Widowed	1	0	0	1	Yes	1	1	0
Community12	589	Female	35-64	3	New HIV+ at intake	Primary or lower	1	yes	1	Married	1	1	1	1	Yes	1	1	0
Community12	590	Male	16-24	1	New HIV+ at intake	Secondary or higher	2	unk		Single/never married	1	1	1	1	Yes	1	1	0
Community12	591	Female	25-34	2	Diagnosed prior to intake	Secondary or higher	2	yes	1	Single/never married	1	0	0	1	Yes	0	0	0
Community12	592	Female	35-64	3	New HIV+ at intake	Primary or lower	1	yes	1	Married	1	1	1	1	Yes	1	1	0
Community12	593	Female	16-24	1	Diagnosed prior to intake	Secondary or higher	2	yes	1	Single/never married	1	1	1	1	No	0	0	0
Community12	594	Female	35-64	3	Diagnosed prior to intake	Secondary or higher	2	yes	1	Married	1	1	0	1	Yes	1	1	0
Community12	595	Female	35-64	3	Diagnosed prior to intake	Secondary or higher	2	yes	1	Married	1	1	1	1	Yes	1	1	0
Community12	596	Female	25-34	2	Diagnosed prior to intake	Secondary or higher	2	no	0	Single/never married	0	NA		0	No	0	0	0
Community12	597	Female	35-64	3	New HIV+ at intake	Primary or lower	1	yes	1	Single/never married	1	1	0	1	Yes	1	1	0
Community12	598	Male	35-64	3	Diagnosed prior to intake	Primary or lower	1	yes	1	Divorced/Separated/Widowed	1	0	0	1	Yes	1	1	0
Community12	599	Male	35-64	3	New HIV+ at intake	Primary or lower	1	no	0	Single/never married	1	1	0	1	Yes	1	1	0
Community12	600	Male	35-64	3	New HIV+ at intake	Primary or lower	1	yes	1	Married	0	NA		0	No	0	0	0
Community12	601	Male	35-64	3	Diagnosed prior to intake	Secondary or higher	2	yes	1	Married	1	0	0	1	Yes	1	1	0
Community12	602	Male	35-64	3	New HIV+ at intake	Primary or lower	1	no	0	Married	1	1	0	1	Yes	1	1	0
Community12	603	Male	35-64	3	New HIV+ at intake	Primary or lower	1	yes	1	Divorced/Separated/Widowed	1	1	1	1	Yes	1	1	0
Community12	604	Male	25-34	2	New HIV+ at intake	Secondary or higher	2	no	0	Single/never married	1	1	0	1	Yes	1	1	0
Community12	605	Male	25-34	2	New HIV+ at intake	Secondary or higher	2	yes	1	Married	0	NA		0	No	0	0	0
Community12	606	Male	35-64	3	Diagnosed prior to intake	Primary or lower	1	no	0	Single/never married	1	1	0	1	Yes	1	1	0
Community12	607	Female	16-24	1	Diagnosed prior to intake	Secondary or higher	2	yes	1	Single/never married	1	0	0	1	Yes	1	1	0
Community12	608	Female	25-34	2	Diagnosed prior to intake	Secondary or higher	2	yes	1	Married	1	1	1	1	Yes	1	1	0
Community12	609	Male	35-64	3	Diagnosed prior to intake	Primary or lower	1	yes	1	Married	1	0	0	1	Yes	1	1	0
Community12	610	Male	25-34	2	New HIV+ at intake	Secondary or higher	2	no	0	Single/never married	1	1	1	1	Yes	1	1	0
Community12	611	Female	35-64	3	New HIV+ at intake	Secondary or higher	2	yes	1	Married	1	1	1	1	Yes	1	1	0
Community12	612	Male	35-64	3	New HIV+ at intake	Primary or lower	1	yes	1	Single/never married	1	1	0	1	Yes	1	1	0
Community12	613	Female	25-34	2	Diagnosed prior to intake	Secondary or higher	2	yes	1	Single/never married	1	0	0	1	Yes	1	1	0
Community12	614	Male	25-34	2	New HIV+ at intake	Secondary or higher	2	no	0	Single/never married	1	0	0	1	Yes	1	1	0
Community12	615	Female	25-34	2	Diagnosed prior to intake	Secondary or higher	2	yes	1	Single/never married	1	1	0	0	No	0	0	0
Community12	616	Male	35-64	3	Diagnosed prior to intake	Secondary or higher	2	yes	1	Married	0	NA		0	No	0	0	0
Community12	617	Male	25-34	2	Diagnosed prior to intake	Secondary or higher	2	no	0	Single/never married	0	NA		0	No	0	0	0
Community12	618	Female	35-64	3	New HIV+ at intake	Secondary or higher	2	no	0	Single/never married	1	1	0	1	Yes	1	1	0
Community12	619	Female	25-34	2	New HIV+ at intake	Secondary or higher	2	yes	1	Single/never married	1	1	0	0	No	0	0	0
Community12	620	Female	25-34	2	New HIV+ at intake	Primary or lower	1	yes	1	Married	1	0	0	0	No	0	0	0
Community12	621	Female	35-64	3	New HIV+ at intake	Primary or lower	1	yes	1	Married	1	1	1	1	Yes	1	1	0
Community12	622	Female	25-34	2	New HIV+ at intake	Secondary or higher	2	no	0	Single/never married	1	1	1	1	Yes	1	1	0
Community12	623	Female	25-34	2	Diagnosed prior to intake	Secondary or higher	2	yes	1	Single/never married	1	1	0	1	Yes	1	1	0
Community12	624	Male	25-34	2	New HIV+ at intake	Secondary or higher	2	no	0	Single/never married	1	1	0	1	Yes	1	1	0
Community12	625	Female	35-64	3	New HIV+ at intake	Secondary or higher	2	no	0	Single/never married	1	1	1	1	Yes	1	1	0
Community12	626	Female	25-34	2	Diagnosed prior to intake	Secondary or higher	2	yes	1	Married	1	1	1	1	Yes	1	1	0
Community12	627	Female	35-64	3	New HIV+ at intake	Primary or lower	1	yes	1	Married	1	0	0	1	Yes	1	1	0
Community12	628	Male	35-64	3	New HIV+ at intake	Primary or lower	1	no	0	Married	1	0	0	0	No	0	0	0
Community12	629	Female	35-64	3	New HIV+ at intake	Primary or lower	1	no	0	Married	0	NA		0	No	0	0	0
Community12	630	Male	25-34	2	New HIV+ at intake	Secondary or higher	2	no	0	Single/never married	0	NA		0	No	0	0	0
Community12	631	Female	16-24	1	Diagnosed prior to intake	Primary or lower	1	no	0	Single/never married	1	0	0	1	Yes	1	1	0
Community12	632	Female	35-64	3	New HIV+ at intake	Primary or lower	1	yes	1	Single/never married	0	NA		0	No	0	0	0
Community12	633	Male	25-34	2	New HIV+ at intake	Secondary or higher	2	yes	1	Single/never married	1	0	0	1	Yes	1	1	0
Community12	634	Male	35-64	3	Diagnosed prior to intake	Primary or lower	1	no	0	Single/never married	1	1	0	1	Yes	1	1	0
Community12	635	Female	16-24	1	New HIV+ at intake	Secondary or higher	2	no	0	Single/never married	1	1	1	1	Yes	1	1	0
Community12	636	Male	35-64	3	New HIV+ at intake	Primary or lower	1	yes	1	Single/never married	0	NA		0	No	0	0	0
Community12	637	Male	25-34	2	New HIV+ at intake	Primary or lower	1	yes	1	Single/never married	1	1	0	1	Yes	1	1	0
Community12	638	Male	35-64	3	Diagnosed prior to intake	Secondary or higher	2	no	0	Single/never married	1	1	0	1	Yes	1	1	0
Community12	639	Male	35-64	3	New HIV+ at intake	Primary or lower	1	yes	1	Married	1	1	1	1	Yes	1	1	0
Community12	640	Male	25-34	2	New HIV+ at intake	Secondary or higher	2	yes	1	Single/never married	1	1	0	1	Yes	1	1	0
Community12	641	Male	35-64	3	New HIV+ at intake	Secondary or higher	2	yes	1	Single/never married	1	1	1	1	Yes	1	1	0
Community12	642	Male	35-64	3	Diagnosed prior to intake	Secondary or higher	2	no	0	Single/never married	1	1	1	1	Yes	1	1	0
Community12	643	Male	35-64	3	New HIV+ at intake	Primary or lower	1	no	0	Divorced/Separated/Widowed	1	1	1	1	Yes	1	1	0
Community12	644	Male	35-64	3	New HIV+ at intake	Primary or lower	1	yes	1	Single/never married	1	1	1	1	Yes	1	1	0
Community12	645	Male	35-64	3	New HIV+ at intake	Secondary or higher	2	no	0	Single/never married	1	1	1	1	Yes	1	1	0
Community12	646	Male	35-64	3	New HIV+ at intake	Primary or lower	1	no	0	Single/never married	1	1	1	1	Yes	1	1	0
Community12	647	Female	25-34	2	Diagnosed prior to intake	Secondary or higher	2	no	0	Single/never married	1	1	1	1	Yes	1	1	0
Community12	648	Male	25-34	2	New HIV+ at intake	Secondary or higher	2	yes	1	Married	1	1	1	1	Yes	1	1	0
Community12	649	Female	25-34	2	Diagnosed prior to intake	Primary or lower	1	yes	1	Single/never married	1	1	1	0	No	0	0	0
Community12	650	Male	25-34	2	New HIV+ at intake	Secondary or higher	2	no	0	Single/never married	1	1	1	1	Yes	1	1	0
Community12	651	Female	25-34	2	Diagnosed prior to intake	Secondary or higher	2	yes	1	Single/never married	1	1	0	1	Yes	1	0	0
Community12	652	Male	35-64	3	New HIV+ at intake	Primary or lower	1	no	0	Single/never married	1	1	1	1	NA	0	0	1
Community12	653	Male	25-34	2	New HIV+ at intake	Secondary or higher	2	yes	1	Single/never married	1	1	1	1	Yes	1	1	0
Community12	654	Male	25-34	2	Diagnosed prior to intake	Secondary or higher	2	no	0	Single/never married	1	1	1	1	Yes	1	0	0
Community12	655	Female	35-64	3	Diagnosed prior to intake	Secondary or higher	2	no	0	Single/never married	1	1	1	1	Yes	1	1	0
Community12	656	Female	16-24	1	Diagnosed prior to intake	Secondary or higher	2	yes	1	Single/never married	1	1	1	1	Yes	1	1	0
Community12	657	Male	35-64	3	Diagnosed prior to intake	Secondary or higher	2	yes	1	Single/never married	1	0	0	1	Yes	1	1	0
Community12	658	Male	25-34	2	New HIV+ at intake	Secondary or higher	2	yes	1	Single/never married	1	1	1	1	Yes	1	1	0
Community12	659	Female	35-64	3	New HIV+ at intake	Primary or lower	1	no	0	Married	1	1	1	1	Yes	1	1	0
Community12	660	Female	25-34	2	New HIV+ at intake	Secondary or higher	2	no	0	Single/never married	1	1	0	1	Yes	1	1	0
Community12	661	Male	35-64	3	New HIV+ at intake	Primary or lower	1	no	0	Single/never married	1	0	1	1	Yes	1	1	0
Community12	662	Male	35-64	3	Diagnosed prior to intake	Primary or lower	1	yes	1	Single/never married	1	1	0	1	Yes	1	1	0
Community12	663	Male	35-64	3	New HIV+ at intake	Primary or lower	1	no	0	Married	1	1	1	1	Yes	1	1	0
Community12	664	Male	35-64	3	Diagnosed prior to intake	Primary or lower	1	yes	1	Single/never married	1	1	0	1	Yes	1	1	0
Community12	665	Female	16-24	1	New HIV+ at intake	Secondary or higher	2	yes	1	Single/never married	1	1	1	1	Yes	1	1	0
Community12	666	Female	35-64	3	Diagnosed prior to intake	Secondary or higher	2	yes	1	Single/never married	1	1	1	1	Yes	1	1	0
Community12	667	Female	16-24	1	New HIV+ at intake	Secondary or higher	2	yes	1	Single/never married	1	1	1	1	Yes	1	1	0
Community12	668	Female	35-64	3	Diagnosed prior to intake	Primary or lower	1	no	0	Married	1	1	1	1	Yes	1	1	0
Community12	669	Male	35-64	3	Diagnosed prior to intake	Primary or lower	1	no	0	Single/never married	1	1	0	1	Yes	1	1	0
Community12	670	Male	35-64	3	Diagnosed prior to intake	Secondary or higher	2	yes	1	Married	1	1	0	0	No	0	0	0
Community12	671	Male	25-34	2	New HIV+ at intake	Secondary or higher	2	yes	1	Single/never married	0	NA		0	No	0	0	0
Community12	672	Female	16-24	1	New HIV+ at intake	Secondary or higher	2	no	0	Single/never married	1	0	0	1	Yes	1	1	0
Community12	673	Male	25-34	2	New HIV+ at intake	Secondary or higher	2	no	0	Single/never married	1	1	0	1	Yes	1	1	0
Community12	674	Male	25-34	2	New HIV+ at intake	Primary or lower	1	no	0	Married	0	NA		0	No	0	0	0
Community12	675	Male	35-64	3	Diagnosed prior to intake	Secondary or higher	2	yes	1	Married	1	1	0	1	Yes	1	1	0
Community12	676	Male	25-34	2	New HIV+ at intake	Secondary or higher	2	yes	1	Single/never married	1	1	0	1	Yes	1	1	0
Community12	677	Female	16-24	1	New HIV+ at intake	Secondary or higher	2	no	0	Single/never married	1	1	0	1	Yes	1	1	0
Community12	678	Female	25-34	2	Diagnosed prior to intake	Secondary or higher	2	no	0	Single/never married	1	1	0	1	Yes	1	1	0
Community12	679	Male	35-64	3	New HIV+ at intake	Secondary or higher	2	yes	1	Single/never married	0	NA		0	No	0	0	0
Community12	680	Female	35-64	3	Diagnosed prior to intake	Secondary or higher	2	yes	1	Single/never married	1	0	0	1	Yes	1	1	0
Community12	681	Female	35-64	3	Diagnosed prior to intake	Secondary or higher	2	yes	1	Single/never married	1	1	0	1	Yes	1	1	0
Community12	682	Male	35-64	3	Diagnosed prior to intake	Secondary or higher	2	yes	1	Married	1	1	0	1	Yes	1	1	0
Community12	683	Female	35-64	3	New HIV+ at intake	Secondary or higher	2	yes	1	Divorced/Separated/Widowed	1	1	0	1	Yes	1	1	0
Community12	684	Male	16-24	1	New HIV+ at intake	Secondary or higher	2	no	0	Single/never married	1	1	1	1	Yes	1	1	0
Community12	685	Female	35-64	3	New HIV+ at intake	Primary or lower	1	yes	1	Single/never married	1	1	1	1	Yes	1	1	0
Community12	686	Female	35-64	3	Diagnosed prior to intake	Secondary or higher	2	yes	1	Married	1	1	0	1	Yes	1	1	0
Community12	687	Female	16-24	1	New HIV+ at intake	Secondary or higher	2	no	0	Single/never married	1	0	0	1	Yes	1	1	0
Community12	688	Female	25-34	2	Diagnosed prior to intake	Secondary or higher	2	yes	1	Single/never married	1	1	0	0	No	0	0	0
Community12	689	Female	16-24	1	New HIV+ at intake	Secondary or higher	2	yes	1	Single/never married	1	1	0	1	Yes	0	0	0
Community12	690	Male	35-64	3	Diagnosed prior to intake	Primary or lower	1	no	0	Single/never married	1	1	1	1	Yes	1	1	0
Community12	691	Male	25-34	2	New HIV+ at intake	Secondary or higher	2	yes	1	Single/never married	0	NA		0	No	0	0	0
Community12	692	Female	35-64	3	Diagnosed prior to intake	Secondary or higher	2	no	0	Married	1	1	0	1	Yes	1	1	0
Community12	693	Female	25-34	2	New HIV+ at intake	Primary or lower	1	no	0	Married	1	1	0	1	Yes	1	1	0
Community12	694	Female	25-34	2	New HIV+ at intake	Secondary or higher	2	yes	1	Single/never married	1	0	0	1	Yes	0	0	0
Community12	695	Female	35-64	3	New HIV+ at intake	Primary or lower	1	yes	1	Single/never married	1	1	1	1	Yes	1	1	0
Community12	696	Male	35-64	3	Diagnosed prior to intake	Primary or lower	1	no	0	Single/never married	1	1	1	1	Yes	1	1	0
Community12	697	Female	16-24	1	Diagnosed prior to intake	Secondary or higher	2	no	0	Single/never married	0	NA		0	No	0	0	0
Community12	698	Female	25-34	2	New HIV+ at intake	Secondary or higher	2	yes	1	Single/never married	0	NA		0	No	0	0	0
Community12	699	Male	35-64	3	New HIV+ at intake	Secondary or higher	2	no	0	Single/never married	1	1	0	1	No	0	0	0
Community12	700	Male	35-64	3	Diagnosed prior to intake	Primary or lower	1	yes	1	Single/never married	1	0	0	1	Yes	1	1	0
Community12	701	Male	35-64	3	Diagnosed prior to intake	Secondary or higher	2	no	0	Married	1	1	1	1	Yes	1	1	0
Community12	702	Male	35-64	3	New HIV+ at intake	Secondary or higher	2	yes	1	Married	0	NA		0	No	0	0	0
Community12	703	Female	25-34	2	New HIV+ at intake	Secondary or higher	2	unk		Single/never married	1	1	1	1	Yes	1	1	0
Community12	704	Female	35-64	3	New HIV+ at intake	Primary or lower	1	yes	1	Single/never married	1	0	0	1	Yes	1	1	0
Community12	705	Female	25-34	2	Diagnosed prior to intake	Secondary or higher	2	no	0	Married	1	0	0	1	Yes	1	1	0
Community12	706	Female	16-24	1	New HIV+ at intake	Secondary or higher	2	no	0	Single/never married	1	1	0	0	No	0	0	0
Community12	707	Male	25-34	2	New HIV+ at intake	Secondary or higher	2	yes	1	Single/never married	0	NA		0	No	0	0	0
Community12	708	Female	35-64	3	New HIV+ at intake	Secondary or higher	2	no	0	Married	1	0	0	1	Yes	0	0	0
Community12	709	Female	25-34	2	Diagnosed prior to intake	Secondary or higher	2	no	0	Single/never married	1	0	0	1	Yes	1	1	0
Community12	710	Male	25-34	2	New HIV+ at intake	Secondary or higher	2	yes	1	Single/never married	1	1	1	1	Yes	1	1	0
Community12	711	Female	16-24	1	Diagnosed prior to intake	Secondary or higher	2	no	0	Single/never married	1	0	0	1	Yes	1	1	0
Community12	712	Female	35-64	3	New HIV+ at intake	Primary or lower	1	yes	1	Single/never married	1	0	0	1	Yes	1	1	0
Community12	713	Male	35-64	3	Diagnosed prior to intake	Secondary or higher	2	yes	1	Married	1	1	0	1	Yes	1	1	0
Community12	714	Male	35-64	3	New HIV+ at intake	Primary or lower	1	yes	1	Married	1	1	0	1	Yes	1	1	0
Community12	715	Male	35-64	3	New HIV+ at intake	Primary or lower	1	yes	1	Single/never married	1	1	1	1	Yes	1	1	0
Community12	716	Female	35-64	3	New HIV+ at intake	Secondary or higher	2	yes	1	Divorced/Separated/Widowed	1	0	0	0	No	0	0	0
Community12	717	Female	25-34	2	Diagnosed prior to intake	Secondary or higher	2	yes	1	Single/never married	1	1	0	1	Yes	1	1	0
Community12	718	Female	25-34	2	New HIV+ at intake	Secondary or higher	2	no	0	Single/never married	1	1	1	1	Yes	1	0	0
Community12	719	Female	35-64	3	Diagnosed prior to intake	Primary or lower	1	no	0	Single/never married	0	NA		0	No	0	0	0
Community12	720	Female	35-64	3	Diagnosed prior to intake	Primary or lower	1	no	0	Single/never married	0	NA		0	No	0	0	0
Community12	721	Female	25-34	2	Diagnosed prior to intake	Secondary or higher	2	no	0	Single/never married	1	0	0	1	Yes	1	1	0
Community12	722	Male	35-64	3	New HIV+ at intake	Primary or lower	1	yes	1	Single/never married	1	1	0	1	Yes	1	1	0
Community12	723	Male	25-34	2	New HIV+ at intake	Secondary or higher	2	yes	1	Single/never married	0	NA		0	No	0	0	0
Community12	724	Female	35-64	3	Diagnosed prior to intake	Primary or lower	1	yes	1	Married	1	1	1	1	Yes	1	0	0
Community12	725	Male	35-64	3	New HIV+ at intake	Primary or lower	1	yes	1	Married	1	1	1	1	Yes	1	1	0
Community12	726	Female	35-64	3	New HIV+ at intake	Primary or lower	1	no	0	Single/never married	1	0	0	1	Yes	1	1	0
Community12	727	Male	25-34	2	New HIV+ at intake	Secondary or higher	2	no	0	Married	1	0	0	0	No	0	0	0
Community12	728	Female	16-24	1	Diagnosed prior to intake	Secondary or higher	2	yes	1	Married	0	NA		0	NA	0	0	0
Community12	729	Female	25-34	2	New HIV+ at intake	Primary or lower	1	yes	1	Single/never married	1	0	0	1	Yes	1	0	0
Community12	730	Female	35-64	3	New HIV+ at intake	Primary or lower	1	no	0	Single/never married	1	1	1	1	Yes	1	1	0
Community12	731	Female	35-64	3	New HIV+ at intake	Secondary or higher	2	no	0	Single/never married	0	NA		0	No	0	0	0
Community12	732	Male	25-34	2	New HIV+ at intake	Secondary or higher	2	no	0	Single/never married	1	1	1	1	Yes	1	1	0
Community12	733	Male	25-34	2	New HIV+ at intake	Secondary or higher	2	yes	1	Single/never married	0	NA		0	No	0	0	0
Community12	734	Female	35-64	3	Diagnosed prior to intake	Primary or lower	1	yes	1	Married	1	1	0	1	Yes	1	1	0
Community12	735	Male	25-34	2	New HIV+ at intake	Secondary or higher	2	no	0	Single/never married	1	1	1	1	Yes	0	0	0
Community12	736	Female	16-24	1	New HIV+ at intake	Secondary or higher	2	no	0	Single/never married	1	1	1	1	Yes	0	0	0
Community12	737	Female	16-24	1	New HIV+ at intake	Secondary or higher	2	no	0	Married	1	1	1	0	No	0	0	0
Community12	738	Female	25-34	2	Diagnosed prior to intake	Secondary or higher	2	yes	1	Single/never married	1	1	0	1	Yes	1	1	0
Community12	739	Male	35-64	3	New HIV+ at intake	Primary or lower	1	yes	1	Married	1	0	0	1	Yes	1	1	0
Community12	740	Female	16-24	1	New HIV+ at intake	Secondary or higher	2	yes	1	Single/never married	1	1	0	0	No	0	0	0
Community12	741	Female	35-64	3	Diagnosed prior to intake	Secondary or higher	2	no	0	Married	1	0	0	1	Yes	1	1	0
Community12	742	Female	25-34	2	Diagnosed prior to intake	Secondary or higher	2	no	0	Single/never married	1	1	0	0	No	0	0	0
Community12	743	Female	35-64	3	Diagnosed prior to intake	Secondary or higher	2	yes	1	Single/never married	1	0	0	1	Yes	1	1	0
Community12	744	Female	35-64	3	Diagnosed prior to intake	Secondary or higher	2	yes	1	Single/never married	0	NA		0	No	0	0	0
Community12	745	Male	35-64	3	Diagnosed prior to intake	Secondary or higher	2	yes	1	Single/never married	1	1	1	1	Yes	1	1	0
Community12	746	Female	16-24	1	Diagnosed prior to intake	Secondary or higher	2	no	0	Single/never married	1	1	0	1	Yes	1	1	0
Community12	747	Male	25-34	2	New HIV+ at intake	Secondary or higher	2	yes	1	Married	0	NA		0	No	0	0	0
Community12	748	Female	25-34	2	Diagnosed prior to intake	Secondary or higher	2	yes	1	Single/never married	1	1	0	1	Yes	1	1	0
Community12	749	Female	25-34	2	New HIV+ at intake	Secondary or higher	2	no	0	Single/never married	0	NA		0	No	0	0	0
Community12	750	Female	16-24	1	New HIV+ at intake	Secondary or higher	2	no	0	Single/never married	1	1	0	1	Yes	1	1	0
Community12	751	Female	35-64	3	New HIV+ at intake	Primary or lower	1	yes	1	Single/never married	1	1	0	1	Yes	1	1	0
Community12	752	Male	25-34	2	New HIV+ at intake	Secondary or higher	2	yes	1	Married	1	1	0	1	Yes	0	0	0
Community12	753	Female	16-24	1	Diagnosed prior to intake	Secondary or higher	2	yes	1	Single/never married	1	1	1	1	Yes	1	0	0
Community12	754	Female	16-24	1	New HIV+ at intake	Secondary or higher	2	no	0	Single/never married	1	1	0	1	Yes	1	1	0
Community12	755	Female	35-64	3	Diagnosed prior to intake	Secondary or higher	2	no	0	Single/never married	1	1	1	1	Yes	1	1	0
Community12	756	Female	35-64	3	New HIV+ at intake	Primary or lower	1	no	0	Married	1	1	0	1	Yes	1	1	0
Community12	757	Female	35-64	3	New HIV+ at intake	Primary or lower	1	no	0	Single/never married	1	1	0	1	Yes	1	1	0
Community12	758	Female	35-64	3	Diagnosed prior to intake	Secondary or higher	2	yes	1	Married	0	NA		0	No	0	0	0
Community12	759	Male	35-64	3	New HIV+ at intake	Secondary or higher	2	yes	1	Single/never married	1	1	0	1	Yes	1	1	0
Community12	760	Female	35-64	3	New HIV+ at intake	Secondary or higher	2	yes	1	Single/never married	1	1	1	1	Yes	1	1	0
Community12	761	Female	16-24	1	Diagnosed prior to intake	Secondary or higher	2	no	0	Single/never married	1	0	0	0	No	0	0	0
Community12	762	Female	35-64	3	New HIV+ at intake	Secondary or higher	2	no	0	Married	1	1	0	1	Yes	1	1	0
Community12	763	Male	35-64	3	New HIV+ at intake	Secondary or higher	2	yes	1	Single/never married	1	1	1	1	Yes	1	1	0
Community12	764	Male	35-64	3	Diagnosed prior to intake	Secondary or higher	2	no	0	Married	1	0	1	1	NA	0	0	1
Community12	765	Female	16-24	1	Diagnosed prior to intake	Secondary or higher	2	no	0	Single/never married	0	NA		0	No	0	0	0
Community12	766	Female	25-34	2	Diagnosed prior to intake	Secondary or higher	2	yes	1	Single/never married	1	1	1	1	Yes	1	1	0
Community12	767	Female	25-34	2	Diagnosed prior to intake	Secondary or higher	2	yes	1	Single/never married	1	1	0	0	No	0	0	0
Community12	768	Male	25-34	2	Diagnosed prior to intake	Secondary or higher	2	yes	1	Single/never married	1	1	0	1	Yes	1	1	0
Community12	769	Female	35-64	3	New HIV+ at intake	Primary or lower	1	no	0	Single/never married	1	1	1	1	Yes	1	1	0
Community12	770	Female	25-34	2	Diagnosed prior to intake	Secondary or higher	2	no	0	Single/never married	1	0	0	1	Yes	1	1	0
Community12	771	Female	35-64	3	New HIV+ at intake	Secondary or higher	2	yes	1	Single/never married	1	1	0	1	Yes	1	1	0
Community12	772	Female	35-64	3	Diagnosed prior to intake	Secondary or higher	2	no	0	Married	1	1	0	1	Yes	1	1	0
Community12	773	Female	25-34	2	New HIV+ at intake	Secondary or higher	2	yes	1	Married	1	0	0	1	Yes	1	1	0
Community12	774	Male	35-64	3	Diagnosed prior to intake	Primary or lower	1	yes	1	Married	1	0	0	1	Yes	1	1	0
Community12	775	Male	25-34	2	Diagnosed prior to intake	Secondary or higher	2	yes	1	Divorced/Separated/Widowed	0	NA		0	NA	0	0	0
Community12	776	Male	16-24	1	New HIV+ at intake	Secondary or higher	2	yes	1	Single/never married	1	1	1	1	Yes	1	1	0
Community12	777	Male	25-34	2	New HIV+ at intake	Secondary or higher	2	yes	1	Single/never married	1	1	1	1	Yes	1	1	0
Community12	778	Male	25-34	2	New HIV+ at intake	Secondary or higher	2	no	0	Single/never married	1	1	0	1	Yes	1	1	0
Community12	779	Male	25-34	2	Diagnosed prior to intake	Secondary or higher	2	yes	1	Single/never married	0	NA		0	No	0	0	0
Community12	780	Female	25-34	2	New HIV+ at intake	Secondary or higher	2	no	0	Single/never married	1	1	0	1	Yes	0	0	0
Community12	781	Female	35-64	3	New HIV+ at intake	Secondary or higher	2	no	0	Single/never married	1	1	1	1	Yes	1	1	0
Community12	782	Male	35-64	3	New HIV+ at intake	Primary or lower	1	yes	1	Married	1	1	1	1	Yes	1	1	0
Community12	783	Male	35-64	3	New HIV+ at intake	Primary or lower	1	yes	1	Single/never married	1	1	1	1	Yes	1	1	0
Community12	784	Male	35-64	3	Diagnosed prior to intake	Secondary or higher	2	no	0	Married	1	0	0	1	Yes	1	1	0
Community12	785	Male	35-64	3	Diagnosed prior to intake	Secondary or higher	2	no	0	Single/never married	1	1	1	1	Yes	1	1	0
Community12	786	Female	25-34	2	New HIV+ at intake	Secondary or higher	2	yes	1	Single/never married	1	1	1	1	Yes	1	1	0
Community12	787	Female	35-64	3	New HIV+ at intake	Primary or lower	1	no	0	Single/never married	1	1	1	1	Yes	1	1	0
Community12	788	Female	16-24	1	Diagnosed prior to intake	Secondary or higher	2	yes	1	Single/never married	1	1	1	1	Yes	1	1	0
Community12	789	Female	25-34	2	Diagnosed prior to intake	Primary or lower	1	no	0	Single/never married	1	1	0	1	Yes	1	1	0
Community12	790	Female	25-34	2	New HIV+ at intake	Secondary or higher	2	yes	1	Single/never married	1	0	0	1	Yes	1	1	0
Community12	791	Male	25-34	2	New HIV+ at intake	Secondary or higher	2	yes	1	Single/never married	1	1	1	0	No	0	0	0
Community12	792	Male	25-34	2	New HIV+ at intake	Primary or lower	1	yes	1	Single/never married	1	1	1	1	Yes	1	1	0
Community12	793	Male	25-34	2	New HIV+ at intake	Secondary or higher	2	no	0	Single/never married	0	NA		0	No	0	0	0
Community12	794	Male	35-64	3	Diagnosed prior to intake	Secondary or higher	2	yes	1	Married	1	1	0	1	Yes	1	1	0
Community12	795	Male	35-64	3	New HIV+ at intake	Secondary or higher	2	yes	1	Married	1	1	1	1	Yes	1	1	0
Community12	796	Male	25-34	2	New HIV+ at intake	Primary or lower	1	yes	1	Single/never married	1	1	0	1	Yes	1	0	0
Community12	797	Male	25-34	2	New HIV+ at intake	Secondary or higher	2	no	0	Single/never married	1	1	1	0	No	0	0	0
Community12	798	Female	16-24	1	New HIV+ at intake	Secondary or higher	2	no	0	Single/never married	1	1	0	1	Yes	0	0	0
Community12	799	Male	35-64	3	New HIV+ at intake	Secondary or higher	2	yes	1	Single/never married	1	1	1	1	Yes	1	1	0
Community12	800	Male	35-64	3	Diagnosed prior to intake	Primary or lower	1	yes	1	Married	1	1	0	1	Yes	1	1	0
Community12	801	Male	35-64	3	New HIV+ at intake	Primary or lower	1	yes	1	Married	1	1	0	1	Yes	1	1	0
Community12	802	Female	35-64	3	Diagnosed prior to intake	Secondary or higher	2	no	0	Married	1	1	1	0	No	0	0	0
Community12	803	Female	35-64	3	Diagnosed prior to intake	Secondary or higher	2	no	0	Single/never married	1	1	0	1	Yes	1	1	0
Community12	804	Female	35-64	3	Diagnosed prior to intake	Secondary or higher	2	no	0	Married	1	1	0	1	Yes	1	1	0
Community12	805	Female	35-64	3	New HIV+ at intake	Primary or lower	1	no	0	Single/never married	1	1	1	1	Yes	1	1	0
Community12	806	Male	35-64	3	New HIV+ at intake	Secondary or higher	2	yes	1	Single/never married	0	NA		0	No	0	0	0
Community12	807	Male	16-24	1	New HIV+ at intake	Secondary or higher	2	no	0	Single/never married	0	NA		0	No	0	0	0
Community12	808	Male	35-64	3	New HIV+ at intake	Secondary or higher	2	no	0	Married	0	NA		0	NA	0	0	1
Community12	809	Male	25-34	2	New HIV+ at intake	Secondary or higher	2	no	0	Single/never married	1	1	1	1	Yes	1	1	0
Community12	810	Female	16-24	1	Diagnosed prior to intake	Secondary or higher	2	no	0	Single/never married	1	1	0	1	Yes	1	1	0
Community12	811	Male	25-34	2	New HIV+ at intake	Secondary or higher	2	no	0	Single/never married	0	NA		0	No	0	0	0
Community12	812	Female	25-34	2	New HIV+ at intake	Secondary or higher	2	unk		Single/never married	1	1	0	1	Yes	1	1	0
Community12	813	Female	35-64	3	Diagnosed prior to intake	Secondary or higher	2	no	0	Single/never married	1	1	1	1	Yes	0	0	0
Community12	814	Female	35-64	3	New HIV+ at intake	Secondary or higher	2	no	0	Single/never married	1	1	0	1	Yes	1	1	0
Community12	815	Female	25-34	2	Diagnosed prior to intake	Secondary or higher	2	yes	1	Single/never married	1	0	0	1	Yes	1	1	0
Community12	816	Female	25-34	2	Diagnosed prior to intake	Secondary or higher	2	yes	1	Divorced/Separated/Widowed	1	0	0	1	Yes	1	1	0
Community12	817	Female	35-64	3	New HIV+ at intake	Secondary or higher	2	no	0	Married	1	1	1	1	Yes	1	1	0
Community12	818	Female	35-64	3	Diagnosed prior to intake	Primary or lower	1	yes	1	Married	1	1	0	1	Yes	1	1	0
Community12	819	Female	25-34	2	Diagnosed prior to intake	Secondary or higher	2	yes	1	Single/never married	1	1	1	1	Yes	1	1	0
Community12	820	Female	16-24	1	Diagnosed prior to intake	Secondary or higher	2	no	0	Single/never married	1	0	0	1	Yes	1	1	0
Community12	821	Male	25-34	2	Diagnosed prior to intake	Secondary or higher	2	no	0	Single/never married	1	1	1	1	Yes	1	1	0
Community13	822	Female	25-34	2	New HIV+ at intake	Secondary or higher	2	no	0	Single/never married	0	NA		0	No	0	0	0
Community13	823	Male	35-64	3	New HIV+ at intake	Primary or lower	1	yes	1	Married	1	1	0	1	Yes	1	1	0
Community13	824	Female	16-24	1	Diagnosed prior to intake	Secondary or higher	2	no	0	Single/never married	1	0	0	1	Yes	1	1	0
Community13	825	Female	25-34	2	New HIV+ at intake	Secondary or higher	2	no	0	Single/never married	1	1	1	1	Yes	1	1	0
Community13	826	Female	35-64	3	New HIV+ at intake	Secondary or higher	2	no	0	Single/never married	1	1	0	1	Yes	1	1	0
Community13	827	Female	16-24	1	New HIV+ at intake	Secondary or higher	2	no	0	Single/never married	1	1	0	1	Yes	1	1	0
Community13	828	Male	25-34	2	New HIV+ at intake	Secondary or higher	2	no	0	Single/never married	1	1	1	1	Yes	1	1	0
Community13	829	Male	35-64	3	New HIV+ at intake	Secondary or higher	2	no	0	Single/never married	1	1	1	1	Yes	1	1	0
Community13	830	Female	35-64	3	Diagnosed prior to intake	Primary or lower	1	no	0	Married	1	1	1	1	Yes	1	1	0
Community13	831	Female	35-64	3	Diagnosed prior to intake	Primary or lower	1	no	0	Divorced/Separated/Widowed	1	1	1	1	Yes	1	1	0
Community13	832	Male	25-34	2	New HIV+ at intake	Secondary or higher	2	yes	1	Single/never married	1	0	0	1	Yes	1	1	0
Community13	833	Male	16-24	1	New HIV+ at intake	Secondary or higher	2	no	0	Married	1	0	0	1	Yes	1	1	0
Community13	834	Male	25-34	2	Diagnosed prior to intake	Secondary or higher	2	no	0	Single/never married	1	0	0	1	Yes	1	1	0
Community13	835	Female	35-64	3	New HIV+ at intake	Secondary or higher	2	yes	1	Single/never married	1	1	1	1	Yes	1	1	0
Community13	836	Female	25-34	2	Diagnosed prior to intake	Secondary or higher	2	no	0	Single/never married	1	1	1	1	Yes	1	1	0
Community13	837	Female	25-34	2	New HIV+ at intake	Secondary or higher	2	no	0	Single/never married	1	1	0	1	Yes	1	0	0
Community13	838	Female	25-34	2	New HIV+ at intake	Primary or lower	1	no	0	Single/never married	1	1	1	1	Yes	1	1	0
Community13	839	Male	25-34	2	Diagnosed prior to intake	Secondary or higher	2	no	0	Single/never married	1	1	0	1	Yes	1	1	0
Community13	840	Male	35-64	3	Diagnosed prior to intake	Secondary or higher	2	no	0	Single/never married	1	1	0	0	No	0	0	0
Community13	841	Female	35-64	3	Diagnosed prior to intake	Primary or lower	1	no	0	Single/never married	1	1	0	1	Yes	1	1	0
Community13	842	Female	35-64	3	Diagnosed prior to intake	Primary or lower	1	no	0	Single/never married	1	1	0	1	Yes	1	1	0
Community13	843	Female	25-34	2	New HIV+ at intake	Secondary or higher	2	no	0	Single/never married	1	1	1	1	Yes	1	1	0
Community13	844	Male	25-34	2	New HIV+ at intake	Secondary or higher	2	no	0	Single/never married	1	1	0	1	Yes	1	1	0
Community13	845	Female	35-64	3	Diagnosed prior to intake	Primary or lower	1	yes	1	Single/never married	1	1	1	1	Yes	1	1	0
Community13	846	Female	35-64	3	New HIV+ at intake	Primary or lower	1	no	0	Single/never married	1	1	1	1	Yes	1	1	0
Community13	847	Male	35-64	3	Diagnosed prior to intake	Secondary or higher	2	no	0	Single/never married	1	1	1	1	Yes	0	0	0
Community13	848	Male	25-34	2	New HIV+ at intake	Secondary or higher	2	yes	1	Single/never married	1	1	1	1	Yes	1	1	0
Community13	849	Male	35-64	3	New HIV+ at intake	Secondary or higher	2	no	0	Single/never married	1	1	1	1	Yes	1	1	0
Community13	850	Female	35-64	3	New HIV+ at intake	Primary or lower	1	no	0	Single/never married	1	1	1	1	Yes	1	1	0
Community13	851	Female	35-64	3	Diagnosed prior to intake	Primary or lower	1	no	0	Single/never married	1	1	0	1	Yes	1	1	0
Community13	852	Female	16-24	1	Diagnosed prior to intake	Secondary or higher	2	no	0	Single/never married	1	1	0	1	Yes	1	1	0
Community13	853	Female	35-64	3	Diagnosed prior to intake	Secondary or higher	2	yes	1	Single/never married	1	1	0	1	Yes	1	1	0
Community13	854	Female	25-34	2	New HIV+ at intake	Secondary or higher	2	yes	1	Married	1	1	1	1	Yes	1	1	0
Community13	855	Female	25-34	2	New HIV+ at intake	Secondary or higher	2	no	0	Single/never married	1	1	0	0	No	0	0	0
Community13	856	Male	35-64	3	New HIV+ at intake	Primary or lower	1	no	0	Single/never married	1	1	1	1	Yes	1	1	0
Community13	857	Male	25-34	2	New HIV+ at intake	Secondary or higher	2	no	0	Single/never married	1	1	1	1	Yes	1	1	0
Community13	858	Female	35-64	3	Diagnosed prior to intake	Primary or lower	1	no	0	Single/never married	1	1	0	1	Yes	1	1	0
Community13	859	Female	25-34	2	New HIV+ at intake	Secondary or higher	2	no	0	Married	1	1	0	0	No	0	0	0
Community13	860	Male	35-64	3	New HIV+ at intake	Primary or lower	1	yes	1	Single/never married	1	1	1	1	Yes	1	1	0
Community13	861	Female	25-34	2	Diagnosed prior to intake	Secondary or higher	2	no	0	Single/never married	1	1	1	1	Yes	1	1	0
Community13	862	Female	25-34	2	New HIV+ at intake	Secondary or higher	2	yes	1	Single/never married	1	1	1	1	Yes	1	1	0
Community13	863	Female	16-24	1	Diagnosed prior to intake	Secondary or higher	2	no	0	Single/never married	1	1	0	1	Yes	1	1	0
Community13	864	Female	35-64	3	Diagnosed prior to intake	Secondary or higher	2	yes	1	Single/never married	1	1	0	1	Yes	1	1	0
Community13	865	Female	35-64	3	Diagnosed prior to intake	Secondary or higher	2	no	0	Single/never married	1	1	1	1	Yes	1	1	0
Community13	866	Female	25-34	2	New HIV+ at intake	Secondary or higher	2	yes	1	Single/never married	1	1	1	1	Yes	1	1	0
Community13	867	Male	35-64	3	New HIV+ at intake	Primary or lower	1	yes	1	Married	1	1	1	1	Yes	1	1	0
Community13	868	Male	35-64	3	New HIV+ at intake	Primary or lower	1	no	0	Single/never married	1	1	1	1	Yes	1	1	0
Community13	869	Female	35-64	3	New HIV+ at intake	Primary or lower	1	no	0	Single/never married	1	1	1	1	Yes	1	1	0
Community13	870	Male	16-24	1	Diagnosed prior to intake	Secondary or higher	2	no	0	Single/never married	0	NA		0	No	0	0	0
Community13	871	Male	35-64	3	New HIV+ at intake	Secondary or higher	2	no	0	Single/never married	1	1	1	1	Yes	1	1	0
Community13	872	Female	16-24	1	New HIV+ at intake	Secondary or higher	2	no	0	Single/never married	1	1	1	1	Yes	1	1	0
Community13	873	Female	25-34	2	Diagnosed prior to intake	Secondary or higher	2	no	0	Single/never married	1	1	1	1	Yes	1	1	0
Community13	874	Male	35-64	3	New HIV+ at intake	Secondary or higher	2	yes	1	Single/never married	1	1	1	1	Yes	1	1	0
Community13	875	Female	25-34	2	Diagnosed prior to intake	Secondary or higher	2	no	0	Single/never married	1	1	0	1	Yes	1	1	0
Community13	876	Male	35-64	3	New HIV+ at intake	Primary or lower	1	yes	1	Single/never married	1	1	0	1	Yes	1	1	0
Community13	877	Female	25-34	2	New HIV+ at intake	Secondary or higher	2	no	0	Single/never married	1	1	1	1	Yes	1	1	0
Community13	878	Male	25-34	2	New HIV+ at intake	Secondary or higher	2	yes	1	Married	0	NA		0	No	0	0	0
Community13	879	Male	25-34	2	New HIV+ at intake	Secondary or higher	2	no	0	Single/never married	1	1	0	1	Yes	1	1	0
Community13	880	Female	35-64	3	New HIV+ at intake	Secondary or higher	2	no	0	Married	1	1	1	1	Yes	1	1	0
Community13	881	Male	25-34	2	Diagnosed prior to intake	Secondary or higher	2	no	0	Single/never married	1	1	0	1	Yes	1	1	0
Community13	882	Male	35-64	3	New HIV+ at intake	Primary or lower	1	no	0	Single/never married	1	1	0	1	Yes	1	1	0
Community13	883	Female	35-64	3	Diagnosed prior to intake	Primary or lower	1	no	0	Single/never married	1	1	1	1	Yes	1	1	0
Community13	884	Female	25-34	2	Diagnosed prior to intake	Primary or lower	1	no	0	Single/never married	1	1	0	1	Yes	1	1	0
Community13	885	Female	25-34	2	Diagnosed prior to intake	Secondary or higher	2	no	0	Single/never married	1	1	0	1	Yes	1	1	0
Community13	886	Male	25-34	2	Diagnosed prior to intake	Primary or lower	1	no	0	Single/never married	1	1	0	1	Yes	1	1	0
Community13	887	Female	25-34	2	Diagnosed prior to intake	Secondary or higher	2	yes	1	Single/never married	1	1	1	1	Yes	1	1	0
Community13	888	Male	35-64	3	New HIV+ at intake	Primary or lower	1	yes	1	Single/never married	1	1	1	1	Yes	1	1	0
Community13	889	Male	25-34	2	New HIV+ at intake	Primary or lower	1	no	0	Single/never married	0	NA		0	No	0	0	0
Community13	890	Female	16-24	1	Diagnosed prior to intake	Secondary or higher	2	no	0	Single/never married	1	1	1	1	Yes	1	1	0
Community13	891	Male	35-64	3	New HIV+ at intake	Secondary or higher	2	yes	1	Single/never married	1	1	1	1	Yes	1	1	0
Community13	892	Female	35-64	3	Diagnosed prior to intake	Primary or lower	1	no	0	Single/never married	1	1	1	1	Yes	1	1	0
Community13	893	Female	16-24	1	Diagnosed prior to intake	Secondary or higher	2	no	0	Single/never married	1	1	1	1	Yes	1	1	0
Community13	894	Male	35-64	3	New HIV+ at intake	Secondary or higher	2	no	0	Single/never married	1	1	1	1	Yes	1	1	0
Community13	895	Female	35-64	3	Diagnosed prior to intake	Secondary or higher	2	no	0	Single/never married	1	1	1	1	Yes	1	1	0
Community13	896	Female	25-34	2	Diagnosed prior to intake	Secondary or higher	2	no	0	Single/never married	1	1	1	1	Yes	1	1	0
Community13	897	Male	35-64	3	New HIV+ at intake	Primary or lower	1	no	0	Married	1	1	1	1	Yes	1	1	0
Community13	898	Female	35-64	3	Diagnosed prior to intake	Primary or lower	1	no	0	Single/never married	1	1	0	1	Yes	1	1	0
Community13	899	Female	35-64	3	Diagnosed prior to intake	Primary or lower	1	no	0	Married	1	1	0	1	Yes	1	1	0
Community13	900	Female	25-34	2	New HIV+ at intake	Secondary or higher	2	yes	1	Single/never married	1	1	1	0	No	0	0	0
Community13	901	Female	35-64	3	New HIV+ at intake	Primary or lower	1	no	0	Single/never married	1	1	1	1	Yes	1	1	0
Community13	902	Male	35-64	3	Diagnosed prior to intake	Secondary or higher	2	yes	1	Married	1	0	0	1	Yes	1	1	0
Community13	903	Female	35-64	3	Diagnosed prior to intake	Primary or lower	1	yes	1	Single/never married	1	1	0	1	Yes	1	1	0
Community13	904	Male	35-64	3	New HIV+ at intake	Primary or lower	1	no	0	Single/never married	0	NA		0	No	0	0	0
Community13	905	Male	35-64	3	Diagnosed prior to intake	Secondary or higher	2	yes	1	Married	1	1	1	1	Yes	1	1	0
Community13	906	Female	25-34	2	Diagnosed prior to intake	Secondary or higher	2	yes	1	Single/never married	1	1	0	1	Yes	1	0	0
Community13	907	Female	35-64	3	Diagnosed prior to intake	Secondary or higher	2	yes	1	Single/never married	1	1	1	1	Yes	1	1	0
Community13	908	Male	35-64	3	Diagnosed prior to intake	Primary or lower	1	no	0	Married	1	1	0	1	Yes	1	1	0
Community13	909	Female	25-34	2	Diagnosed prior to intake	Secondary or higher	2	no	0	Single/never married	1	1	0	1	Yes	1	0	0
Community13	910	Male	35-64	3	New HIV+ at intake	Primary or lower	1	no	0	Single/never married	1	1	1	1	Yes	1	1	0
Community13	911	Male	25-34	2	New HIV+ at intake	Secondary or higher	2	yes	1	Single/never married	1	1	0	1	Yes	1	1	0
Community13	912	Female	16-24	1	New HIV+ at intake	Secondary or higher	2	yes	1	Single/never married	1	1	0	1	Yes	1	1	0
Community13	913	Female	35-64	3	Diagnosed prior to intake	Primary or lower	1	no	0	Married	1	1	1	1	Yes	1	1	0
Community13	914	Male	35-64	3	Diagnosed prior to intake	Secondary or higher	2	yes	1	Married	0	NA		0	No	0	0	0
Community13	915	Female	35-64	3	Diagnosed prior to intake	Primary or lower	1	no	0	Single/never married	1	1	0	1	Yes	1	1	0
Community13	916	Female	35-64	3	Diagnosed prior to intake	Secondary or higher	2	yes	1	Single/never married	1	0	0	0	No	0	0	0
Community13	917	Female	25-34	2	Diagnosed prior to intake	Secondary or higher	2	no	0	Single/never married	1	1	1	1	Yes	1	1	0
Community13	918	Female	25-34	2	Diagnosed prior to intake	Primary or lower	1	no	0	Single/never married	1	1	0	1	Yes	1	1	0
Community13	919	Male	25-34	2	Diagnosed prior to intake	Secondary or higher	2	yes	1	Single/never married	1	1	0	1	Yes	1	1	0
Community13	920	Female	35-64	3	Diagnosed prior to intake	Secondary or higher	2	yes	1	Single/never married	0	NA		0	No	0	0	0
Community13	921	Female	16-24	1	Diagnosed prior to intake	Primary or lower	1	no	0	Single/never married	1	1	0	1	Yes	1	1	0
Community13	922	Female	35-64	3	Diagnosed prior to intake	Secondary or higher	2	yes	1	Single/never married	1	1	0	1	Yes	1	1	0
Community13	923	Female	35-64	3	New HIV+ at intake	Secondary or higher	2	yes	1	Single/never married	1	1	1	1	Yes	1	1	0
Community13	924	Female	35-64	3	Diagnosed prior to intake	Primary or lower	1	no	0	Married	1	1	1	1	Yes	1	1	0
Community13	925	Male	25-34	2	New HIV+ at intake	Secondary or higher	2	yes	1	Single/never married	1	1	1	1	Yes	1	1	0
Community13	926	Female	16-24	1	Diagnosed prior to intake	Secondary or higher	2	no	0	Married	1	1	0	1	Yes	1	1	0
Community13	927	Female	16-24	1	New HIV+ at intake	Secondary or higher	2	no	0	Single/never married	1	1	1	1	Yes	1	1	0
Community13	928	Male	35-64	3	Diagnosed prior to intake	Primary or lower	1	no	0	Divorced/Separated/Widowed	1	1	1	1	Yes	1	1	0
Community13	929	Female	16-24	1	New HIV+ at intake	Secondary or higher	2	no	0	Single/never married	1	1	1	1	Yes	1	1	0
Community13	930	Female	35-64	3	New HIV+ at intake	Secondary or higher	2	no	0	Married	1	1	1	1	Yes	1	1	0
Community13	931	Male	16-24	1	New HIV+ at intake	Secondary or higher	2	yes	1	Single/never married	1	1	1	1	Yes	1	1	0
Community13	932	Female	25-34	2	Diagnosed prior to intake	Secondary or higher	2	no	0	Single/never married	1	1	0	1	Yes	1	1	0
Community13	933	Female	35-64	3	Diagnosed prior to intake	Primary or lower	1	yes	1	Single/never married	1	1	0	1	Yes	1	1	0
Community13	934	Male	25-34	2	New HIV+ at intake	Secondary or higher	2	no	0	Single/never married	1	1	0	1	Yes	1	1	0
Community13	935	Female	35-64	3	New HIV+ at intake	Secondary or higher	2	no	0	Single/never married	1	1	1	1	Yes	1	1	0
Community13	936	Male	35-64	3	New HIV+ at intake	Secondary or higher	2	no	0	Single/never married	1	1	1	1	Yes	1	1	0
Community13	937	Female	16-24	1	Diagnosed prior to intake	Secondary or higher	2	no	0	Single/never married	1	1	0	0	No	0	0	0
Community13	938	Female	25-34	2	New HIV+ at intake	Primary or lower	1	no	0	Single/never married	1	0	0	1	Yes	1	1	0
Community13	939	Female	35-64	3	Diagnosed prior to intake	Secondary or higher	2	no	0	Single/never married	1	1	0	1	Yes	1	1	0
Community13	940	Female	25-34	2	New HIV+ at intake	Secondary or higher	2	no	0	Single/never married	1	1	1	1	Yes	1	1	0
Community13	941	Male	16-24	1	New HIV+ at intake	Secondary or higher	2	no	0	Single/never married	1	1	1	1	Yes	1	1	0
Community13	942	Female	35-64	3	Diagnosed prior to intake	Primary or lower	1	no	0	Single/never married	1	1	1	1	Yes	1	1	0
Community13	943	Male	25-34	2	New HIV+ at intake	Secondary or higher	2	no	0	Single/never married	1	0	0	1	Yes	1	1	0
Community13	944	Male	35-64	3	New HIV+ at intake	Primary or lower	1	no	0	Single/never married	1	1	0	1	Yes	1	1	0
Community13	945	Female	35-64	3	Diagnosed prior to intake	Secondary or higher	2	yes	1	Single/never married	1	1	0	1	Yes	1	1	0
Community13	946	Male	25-34	2	New HIV+ at intake	Primary or lower	1	no	0	Single/never married	1	1	0	0	No	0	0	0
Community13	947	Female	35-64	3	Diagnosed prior to intake	Primary or lower	1	no	0	Single/never married	1	1	1	1	Yes	1	1	0
Community13	948	Female	25-34	2	New HIV+ at intake	Secondary or higher	2	no	0	Married	1	1	1	1	Yes	1	1	0
Community13	949	Female	16-24	1	New HIV+ at intake	Secondary or higher	2	no	0	Married	1	0	0	1	Yes	0	0	0
Community13	950	Female	35-64	3	New HIV+ at intake	Primary or lower	1	no	0	Divorced/Separated/Widowed	1	1	1	1	Yes	1	1	0
Community13	951	Female	35-64	3	Diagnosed prior to intake	Secondary or higher	2	yes	1	Single/never married	1	1	1	1	Yes	1	1	0
Community13	952	Female	25-34	2	New HIV+ at intake	Secondary or higher	2	yes	1	Single/never married	1	1	1	1	Yes	1	1	0
Community14	953	Female	16-24	1	New HIV+ at intake	Secondary or higher	2	no	0	Single/never married	1	1	0	0	No	0	0	0
Community14	954	Female	25-34	2	New HIV+ at intake	Secondary or higher	2	no	0	Single/never married	1	0	0	1	Yes	1	1	0
Community14	955	Female	35-64	3	Diagnosed prior to intake	Secondary or higher	2	no	0	Single/never married	1	1	1	1	Yes	1	1	0
Community14	956	Male	16-24	1	New HIV+ at intake	Primary or lower	1	no	0	Single/never married	1	1	0	1	Yes	1	1	0
Community14	957	Male	35-64	3	New HIV+ at intake	Primary or lower	1	no	0	Single/never married	1	1	1	1	Yes	1	1	0
Community14	958	Male	25-34	2	New HIV+ at intake	Secondary or higher	2	no	0	Single/never married	1	1	1	1	Yes	1	1	0
Community14	959	Male	35-64	3	New HIV+ at intake	Secondary or higher	2	no	0	Single/never married	1	1	0	1	Yes	1	1	0
Community14	960	Female	25-34	2	New HIV+ at intake	Secondary or higher	2	no	0	Single/never married	1	1	1	1	Yes	1	1	0
Community14	961	Female	25-34	2	Diagnosed prior to intake	Secondary or higher	2	yes	1	Single/never married	1	0	0	1	Yes	1	1	0
Community14	962	Female	25-34	2	New HIV+ at intake	Secondary or higher	2	no	0	Single/never married	1	1	1	1	Yes	1	1	0
Community14	963	Male	35-64	3	New HIV+ at intake	Secondary or higher	2	yes	1	Single/never married	1	0	0	1	Yes	1	1	0
Community14	964	Female	16-24	1	New HIV+ at intake	Secondary or higher	2	yes	1	Single/never married	1	0	0	1	Yes	1	1	0
Community14	965	Female	16-24	1	New HIV+ at intake	Primary or lower	1	no	0	Single/never married	1	1	1	1	NA	0	0	1
Community14	966	Male	25-34	2	New HIV+ at intake	Secondary or higher	2	yes	1	Single/never married	1	1	0	1	Yes	1	1	0
Community14	967	Male	35-64	3	Diagnosed prior to intake	Primary or lower	1	yes	1	Married	1	1	1	1	Yes	1	1	0
Community14	968	Female	35-64	3	New HIV+ at intake	Primary or lower	1	no	0	Single/never married	1	1	1	1	NA	0	0	1
Community14	969	Male	35-64	3	New HIV+ at intake	Primary or lower	1	no	0	Single/never married	1	1	0	1	Yes	1	1	0
Community14	970	Female	35-64	3	New HIV+ at intake	Primary or lower	1	no	0	Single/never married	1	1	1	1	Yes	1	1	0
Community14	971	Male	35-64	3	New HIV+ at intake	Primary or lower	1	no	0	Single/never married	1	1	1	1	NA	0	0	1
Community14	972	Female	35-64	3	Diagnosed prior to intake	Secondary or higher	2	no	0	Single/never married	1	1	1	1	Yes	1	1	0
Community14	973	Female	35-64	3	Diagnosed prior to intake	Primary or lower	1	yes	1	Single/never married	1	1	1	1	Yes	1	1	0
Community14	974	Male	25-34	2	New HIV+ at intake	Primary or lower	1	no	0	Single/never married	1	1	1	1	Yes	1	1	0
Community14	975	Female	25-34	2	New HIV+ at intake	Secondary or higher	2	no	0	Single/never married	1	1	1	1	NA	0	0	1
Community14	976	Female	35-64	3	New HIV+ at intake	Secondary or higher	2	no	0	Single/never married	1	1	0	1	Yes	1	1	0
Community14	977	Female	35-64	3	Diagnosed prior to intake	Secondary or higher	2	no	0	Single/never married	1	1	0	1	Yes	1	1	0
Community14	978	Male	25-34	2	Diagnosed prior to intake	Secondary or higher	2	yes	1	Single/never married	1	1	0	1	Yes	1	1	0
Community14	979	Male	35-64	3	New HIV+ at intake	Secondary or higher	2	no	0	Single/never married	0	NA		0	No	0	0	0
Community14	980	Female	25-34	2	Diagnosed prior to intake	Secondary or higher	2	no	0	Single/never married	1	1	1	1	Yes	1	1	0
Community14	981	Female	16-24	1	Diagnosed prior to intake	Secondary or higher	2	no	0	Single/never married	1	1	1	1	Yes	1	1	0
Community14	982	Female	25-34	2	Diagnosed prior to intake	Secondary or higher	2	yes	1	Single/never married	1	1	0	1	Yes	1	1	0
Community14	983	Male	35-64	3	Diagnosed prior to intake	Primary or lower	1	yes	1	Single/never married	1	1	0	1	Yes	1	1	0
Community14	984	Female	16-24	1	New HIV+ at intake	Secondary or higher	2	no	0	Single/never married	1	1	1	1	Yes	1	1	0
Community14	985	Male	35-64	3	New HIV+ at intake	Secondary or higher	2	yes	1	Married	1	1	1	1	Yes	1	0	0
Community14	986	Female	35-64	3	Diagnosed prior to intake	Primary or lower	1	no	0	Single/never married	1	1	1	1	Yes	1	1	0
Community14	987	Male	25-34	2	Diagnosed prior to intake	Primary or lower	1	no	0	Single/never married	1	1	1	1	Yes	1	1	0
Community14	988	Male	35-64	3	New HIV+ at intake	Primary or lower	1	no	0	Married	1	1	1	1	Yes	1	1	0
Community14	989	Female	35-64	3	New HIV+ at intake	Secondary or higher	2	yes	1	Single/never married	1	1	1	1	Yes	1	1	0
Community14	990	Female	35-64	3	New HIV+ at intake	Primary or lower	1	no	0	Single/never married	1	1	1	1	Yes	1	1	0
Community14	991	Female	35-64	3	Diagnosed prior to intake	Primary or lower	1	no	0	Divorced/Separated/Widowed	1	1	1	1	Yes	1	1	0
Community14	992	Male	35-64	3	New HIV+ at intake	Primary or lower	1	yes	1	Single/never married	1	1	1	1	Yes	1	1	0
Community14	993	Female	35-64	3	Diagnosed prior to intake	Secondary or higher	2	no	0	Single/never married	1	1	0	1	Yes	1	1	0
Community14	994	Female	25-34	2	Diagnosed prior to intake	Secondary or higher	2	no	0	Single/never married	1	1	1	1	Yes	1	0	0
Community14	995	Female	25-34	2	Diagnosed prior to intake	Secondary or higher	2	yes	1	Single/never married	1	0	0	1	Yes	1	1	0
Community14	996	Male	25-34	2	New HIV+ at intake	Secondary or higher	2	no	0	Married	1	1	1	1	Yes	1	1	0
Community14	997	Male	35-64	3	New HIV+ at intake	Secondary or higher	2	no	0	Married	1	1	1	1	Yes	1	1	0
Community14	998	Female	25-34	2	Diagnosed prior to intake	Secondary or higher	2	yes	1	Single/never married	1	1	0	1	Yes	1	1	0
Community14	999	Male	35-64	3	Diagnosed prior to intake	Secondary or higher	2	no	0	Single/never married	1	1	1	1	Yes	1	1	0
Community14	1000	Female	35-64	3	Diagnosed prior to intake	Primary or lower	1	yes	1	Single/never married	1	1	0	1	Yes	1	1	0
Community14	1001	Female	25-34	2	New HIV+ at intake	Secondary or higher	2	no	0	Single/never married	1	1	1	1	Yes	1	1	0
Community14	1002	Male	25-34	2	New HIV+ at intake	Secondary or higher	2	no	0	Single/never married	1	1	1	1	Yes	1	1	0
Community14	1003	Male	35-64	3	New HIV+ at intake	Primary or lower	1	no	0	Single/never married	1	1	1	1	Yes	1	1	0
Community14	1004	Female	35-64	3	Diagnosed prior to intake	Secondary or higher	2	yes	1	Single/never married	1	1	1	1	Yes	1	1	0
Community14	1005	Female	35-64	3	Diagnosed prior to intake	Primary or lower	1	no	0	Married	1	1	1	1	Yes	1	1	0
Community14	1006	Female	25-34	2	New HIV+ at intake	Secondary or higher	2	yes	1	Single/never married	1	1	0	0	No	0	0	0
Community14	1007	Female	35-64	3	Diagnosed prior to intake	Secondary or higher	2	yes	1	Married	1	0	0	1	Yes	1	1	0
Community14	1008	Female	35-64	3	Diagnosed prior to intake	Secondary or higher	2	no	0	Single/never married	1	1	1	1	Yes	1	1	0
Community14	1009	Female	25-34	2	Diagnosed prior to intake	Secondary or higher	2	no	0	Single/never married	1	1	0	1	Yes	1	1	0
Community14	1010	Male	35-64	3	Diagnosed prior to intake	Primary or lower	1	no	0	Married	1	1	1	1	Yes	1	1	0
Community14	1011	Male	35-64	3	New HIV+ at intake	Primary or lower	1	no	0	Single/never married	1	0	0	1	Yes	0	0	0
Community14	1012	Male	35-64	3	New HIV+ at intake	Primary or lower	1	no	0	Single/never married	1	1	0	1	Yes	1	1	0
Community14	1013	Female	35-64	3	New HIV+ at intake	Secondary or higher	2	yes	1	Single/never married	1	1	1	1	Yes	1	1	0
Community14	1014	Female	35-64	3	Diagnosed prior to intake	Secondary or higher	2	no	0	Single/never married	1	1	0	1	Yes	1	1	0
Community14	1015	Male	35-64	3	Diagnosed prior to intake	Primary or lower	1	no	0	Married	1	1	1	1	Yes	1	1	0
Community14	1016	Female	35-64	3	Diagnosed prior to intake	Secondary or higher	2	no	0	Single/never married	1	1	1	1	Yes	1	1	0
Community14	1017	Female	35-64	3	Diagnosed prior to intake	Primary or lower	1	yes	1	Married	1	0	0	1	Yes	1	1	0
Community14	1018	Male	25-34	2	New HIV+ at intake	Secondary or higher	2	yes	1	Single/never married	1	1	1	1	Yes	1	1	0
Community14	1019	Female	35-64	3	New HIV+ at intake	Secondary or higher	2	yes	1	Single/never married	1	1	1	1	Yes	1	1	0
Community14	1020	Female	35-64	3	New HIV+ at intake	Secondary or higher	2	yes	1	Single/never married	1	1	0	1	Yes	1	1	0
Community14	1021	Female	25-34	2	Diagnosed prior to intake	Secondary or higher	2	no	0	Single/never married	1	0	0	0	No	0	0	0
Community14	1022	Female	16-24	1	New HIV+ at intake	Secondary or higher	2	no	0	Single/never married	1	1	0	1	Yes	1	1	0
Community14	1023	Female	35-64	3	New HIV+ at intake	Secondary or higher	2	yes	1	Single/never married	1	1	1	1	Yes	1	1	0
Community14	1024	Male	35-64	3	Diagnosed prior to intake	Primary or lower	1	no	0	Single/never married	1	1	1	1	Yes	1	1	0
Community14	1025	Female	16-24	1	New HIV+ at intake	Secondary or higher	2	no	0	Single/never married	1	1	0	0	No	0	0	0
Community14	1026	Male	35-64	3	Diagnosed prior to intake	Primary or lower	1	yes	1	Single/never married	1	1	0	1	Yes	0	0	0
Community14	1027	Female	35-64	3	Diagnosed prior to intake	Secondary or higher	2	no	0	Single/never married	1	1	1	1	Yes	1	1	0
Community14	1028	Male	25-34	2	New HIV+ at intake	Secondary or higher	2	yes	1	Single/never married	1	1	1	1	No	0	0	0
Community14	1029	Female	16-24	1	New HIV+ at intake	Secondary or higher	2	yes	1	Single/never married	1	1	0	1	Yes	1	1	0
Community14	1030	Male	35-64	3	New HIV+ at intake	Primary or lower	1	no	0	Married	1	1	0	1	Yes	1	1	0
Community14	1031	Female	25-34	2	New HIV+ at intake	Secondary or higher	2	no	0	Single/never married	1	1	1	1	Yes	1	1	0
Community14	1032	Female	25-34	2	Diagnosed prior to intake	Secondary or higher	2	no	0	Single/never married	1	1	0	1	Yes	1	1	0
Community14	1033	Male	16-24	1	Diagnosed prior to intake	Secondary or higher	2	no	0	Single/never married	1	1	1	1	No	0	0	0
Community14	1034	Female	35-64	3	Diagnosed prior to intake	Primary or lower	1	no	0	Single/never married	1	1	1	1	Yes	1	1	0
Community14	1035	Male	35-64	3	Diagnosed prior to intake	Secondary or higher	2	no	0	Married	1	1	1	1	Yes	1	1	0
Community14	1036	Male	16-24	1	New HIV+ at intake	Primary or lower	1	no	0	Single/never married	0	NA		0	No	0	0	0
Community14	1037	Male	25-34	2	Diagnosed prior to intake	Secondary or higher	2	no	0	Single/never married	1	0	0	1	Yes	1	1	0
Community14	1038	Female	25-34	2	New HIV+ at intake	Secondary or higher	2	no	0	Single/never married	1	1	1	1	Yes	1	1	0
Community14	1039	Female	35-64	3	Diagnosed prior to intake	Primary or lower	1	no	0	Single/never married	1	1	0	1	Yes	1	1	0
Community14	1040	Female	16-24	1	New HIV+ at intake	Secondary or higher	2	no	0	Single/never married	1	1	0	1	Yes	1	1	0
Community14	1041	Female	16-24	1	New HIV+ at intake	Secondary or higher	2	no	0	Single/never married	1	1	1	1	Yes	1	1	0
Community14	1042	Male	35-64	3	Diagnosed prior to intake	Secondary or higher	2	no	0	Married	0	NA		0	No	0	0	0
Community14	1043	Female	35-64	3	New HIV+ at intake	Secondary or higher	2	yes	1	Married	1	1	1	1	Yes	1	1	0
Community14	1044	Male	35-64	3	New HIV+ at intake	Primary or lower	1	yes	1	Single/never married	1	1	1	1	Yes	1	1	0
Community14	1045	Male	25-34	2	New HIV+ at intake	Secondary or higher	2	no	0	Single/never married	1	1	1	1	Yes	1	1	0
Community14	1046	Female	35-64	3	New HIV+ at intake	Secondary or higher	2	yes	1	Single/never married	1	1	1	1	Yes	1	1	0
Community14	1047	Female	16-24	1	New HIV+ at intake	Secondary or higher	2	no	0	Single/never married	1	1	0	0	No	0	0	0
Community14	1048	Female	35-64	3	New HIV+ at intake	Secondary or higher	2	yes	1	Married	1	0	0	1	Yes	1	1	0
Community14	1049	Female	25-34	2	New HIV+ at intake	Secondary or higher	2	yes	1	Single/never married	1	1	1	1	Yes	1	1	0
Community14	1050	Female	35-64	3	New HIV+ at intake	Secondary or higher	2	yes	1	Married	1	1	1	1	Yes	1	1	0
Community14	1051	Male	25-34	2	New HIV+ at intake	Secondary or higher	2	no	0	Single/never married	1	1	0	1	Yes	1	1	0
Community14	1052	Male	35-64	3	New HIV+ at intake	Secondary or higher	2	no	0	Single/never married	0	NA		0	No	0	0	0
Community14	1053	Female	35-64	3	New HIV+ at intake	Primary or lower	1	no	0	Single/never married	1	1	1	1	Yes	1	1	0
Community14	1054	Male	35-64	3	New HIV+ at intake	Primary or lower	1	no	0	Single/never married	1	1	0	1	Yes	1	1	0
Community14	1055	Female	25-34	2	New HIV+ at intake	Secondary or higher	2	no	0	Single/never married	1	1	0	0	No	0	0	0
Community14	1056	Male	16-24	1	New HIV+ at intake	Secondary or higher	2	no	0	Single/never married	1	1	0	1	Yes	1	1	0
Community14	1057	Female	35-64	3	New HIV+ at intake	Primary or lower	1	no	0	Single/never married	1	1	1	1	Yes	1	1	0
Community14	1058	Male	25-34	2	Diagnosed prior to intake	Secondary or higher	2	no	0	Single/never married	1	1	0	1	Yes	1	1	0
Community14	1059	Male	25-34	2	New HIV+ at intake	Secondary or higher	2	yes	1	Single/never married	1	1	1	1	Yes	1	1	0
Community14	1060	Female	25-34	2	New HIV+ at intake	Secondary or higher	2	yes	1	Single/never married	1	1	1	1	Yes	1	1	0
Community14	1061	Female	35-64	3	New HIV+ at intake	Secondary or higher	2	yes	1	Single/never married	1	1	1	1	Yes	1	1	0
Community14	1062	Male	35-64	3	New HIV+ at intake	Primary or lower	1	no	0	Single/never married	1	1	1	1	Yes	1	1	0
Community14	1063	Female	35-64	3	Diagnosed prior to intake	Primary or lower	1	yes	1	Single/never married	1	1	1	1	Yes	1	1	0
Community14	1064	Female	16-24	1	New HIV+ at intake	Secondary or higher	2	no	0	Single/never married	1	1	0	1	Yes	1	1	0
Community14	1065	Female	25-34	2	New HIV+ at intake	Secondary or higher	2	no	0	Single/never married	1	1	1	1	Yes	1	1	0
Community14	1066	Female	35-64	3	Diagnosed prior to intake	Primary or lower	1	no	0	Single/never married	1	1	0	1	NA	0	0	1
Community14	1067	Male	35-64	3	New HIV+ at intake	Primary or lower	1	yes	1	Single/never married	1	1	0	1	No	0	0	0
Community14	1068	Female	25-34	2	Diagnosed prior to intake	Secondary or higher	2	yes	1	Married	1	0	0	1	Yes	1	1	0
Community14	1069	Female	25-34	2	Diagnosed prior to intake	Secondary or higher	2	no	0	Single/never married	1	0	0	1	Yes	1	1	0
Community14	1070	Male	35-64	3	New HIV+ at intake	Primary or lower	1	no	0	Single/never married	1	1	1	1	Yes	1	1	0
Community14	1071	Female	35-64	3	New HIV+ at intake	Primary or lower	1	no	0	Married	1	1	1	1	Yes	1	1	0
Community14	1072	Female	35-64	3	Diagnosed prior to intake	Secondary or higher	2	no	0	Single/never married	1	1	1	1	Yes	1	1	0
Community14	1073	Female	35-64	3	New HIV+ at intake	Primary or lower	1	no	0	Single/never married	1	1	0	1	Yes	1	1	0
Community14	1074	Male	25-34	2	New HIV+ at intake	Primary or lower	1	no	0	Single/never married	1	1	1	1	Yes	1	1	0
Community14	1075	Male	35-64	3	New HIV+ at intake	Secondary or higher	2	yes	1	Single/never married	1	1	1	1	Yes	1	1	0
Community14	1076	Female	35-64	3	New HIV+ at intake	Secondary or higher	2	yes	1	Married	1	1	1	1	Yes	1	1	0
Community14	1077	Male	35-64	3	Diagnosed prior to intake	Secondary or higher	2	yes	1	Single/never married	1	1	0	0	No	0	0	0
Community14	1078	Female	25-34	2	New HIV+ at intake	Secondary or higher	2	no	0	Single/never married	1	1	0	1	Yes	1	1	0
Community14	1079	Female	25-34	2	Diagnosed prior to intake	Secondary or higher	2	no	0	Single/never married	1	1	0	0	No	0	0	0
Community14	1080	Female	35-64	3	Diagnosed prior to intake	Primary or lower	1	yes	1	Divorced/Separated/Widowed	1	1	1	1	Yes	1	1	0
Community14	1081	Female	35-64	3	New HIV+ at intake	Secondary or higher	2	yes	1	Single/never married	1	1	1	1	Yes	1	1	0
Community14	1082	Female	35-64	3	Diagnosed prior to intake	Primary or lower	1	no	0	Single/never married	1	1	1	1	Yes	1	1	0
Community14	1083	Female	25-34	2	New HIV+ at intake	Secondary or higher	2	no	0	Single/never married	1	1	0	1	Yes	1	1	0
Community14	1084	Female	25-34	2	Diagnosed prior to intake	Secondary or higher	2	no	0	Married	1	0	0	1	Yes	1	1	0
Community14	1085	Male	35-64	3	Diagnosed prior to intake	Primary or lower	1	no	0	Single/never married	1	1	1	1	Yes	1	1	0
Community14	1086	Male	25-34	2	Diagnosed prior to intake	Primary or lower	1	no	0	Single/never married	1	1	0	1	Yes	1	1	0
Community14	1087	Male	35-64	3	New HIV+ at intake	Primary or lower	1	no	0	Single/never married	1	1	1	1	Yes	1	1	0
Community14	1088	Female	25-34	2	New HIV+ at intake	Secondary or higher	2	yes	1	Married	1	1	1	1	Yes	1	1	0
Community14	1089	Female	25-34	2	New HIV+ at intake	Primary or lower	1	no	0	Single/never married	1	1	0	1	Yes	1	1	0
Community14	1090	Female	25-34	2	New HIV+ at intake	Secondary or higher	2	no	0	Single/never married	1	1	1	1	Yes	1	1	0
Community14	1091	Male	35-64	3	Diagnosed prior to intake	Secondary or higher	2	no	0	Single/never married	1	1	1	1	Yes	1	1	0
Community14	1092	Female	35-64	3	New HIV+ at intake	Secondary or higher	2	no	0	Single/never married	1	1	1	1	Yes	1	1	0
Community14	1093	Female	25-34	2	Diagnosed prior to intake	Secondary or higher	2	yes	1	Single/never married	1	1	1	1	Yes	1	1	0
Community14	1094	Male	35-64	3	New HIV+ at intake	Secondary or higher	2	no	0	Single/never married	1	1	1	1	Yes	1	1	0
Community14	1095	Female	16-24	1	New HIV+ at intake	Secondary or higher	2	no	0	Single/never married	1	1	1	1	Yes	1	1	0
Community14	1096	Male	35-64	3	New HIV+ at intake	Primary or lower	1	yes	1	Married	1	1	1	1	Yes	1	1	0
Community14	1097	Male	35-64	3	Diagnosed prior to intake	Secondary or higher	2	no	0	Single/never married	1	1	1	1	Yes	1	1	0
Community14	1098	Male	35-64	3	New HIV+ at intake	Primary or lower	1	no	0	Single/never married	1	1	1	1	Yes	1	1	0
Community14	1099	Female	35-64	3	New HIV+ at intake	Primary or lower	1	no	0	Divorced/Separated/Widowed	1	1	0	1	Yes	1	1	0
Community14	1100	Male	35-64	3	New HIV+ at intake	Primary or lower	1	no	0	Married	1	1	1	1	Yes	1	1	0
Community14	1101	Female	25-34	2	New HIV+ at intake	Secondary or higher	2	yes	1	Married	0	NA		0	No	0	0	0
Community14	1102	Male	35-64	3	Diagnosed prior to intake	Primary or lower	1	no	0	Married	1	1	1	1	Yes	1	1	0
Community14	1103	Male	25-34	2	New HIV+ at intake	Secondary or higher	2	no	0	Single/never married	1	1	1	1	Yes	1	1	0
Community14	1104	Female	16-24	1	New HIV+ at intake	Secondary or higher	2	unk		Married	1	1	1	1	Yes	1	1	0
Community14	1105	Female	16-24	1	New HIV+ at intake	Secondary or higher	2	no	0	Single/never married	1	1	1	0	No	0	0	0
Community14	1106	Female	25-34	2	Diagnosed prior to intake	Secondary or higher	2	no	0	Single/never married	1	1	1	1	Yes	1	1	0
Community14	1107	Female	35-64	3	New HIV+ at intake	Primary or lower	1	unk		Married	1	1	1	1	Yes	1	1	0
Community14	1108	Female	35-64	3	New HIV+ at intake	Primary or lower	1	no	0	Single/never married	1	1	0	1	Yes	1	1	0
Community14	1109	Male	35-64	3	New HIV+ at intake	Primary or lower	1	no	0	Single/never married	1	1	1	1	Yes	1	1	0
Community14	1110	Female	35-64	3	New HIV+ at intake	Primary or lower	1	no	0	Single/never married	1	1	0	1	Yes	1	1	0
Community14	1111	Female	16-24	1	Diagnosed prior to intake	Primary or lower	1	no	0	Single/never married	1	1	1	1	Yes	1	1	0
Community14	1112	Male	35-64	3	New HIV+ at intake	Primary or lower	1	no	0	Single/never married	1	1	0	1	Yes	1	1	0
Community14	1113	Female	25-34	2	Diagnosed prior to intake	Secondary or higher	2	no	0	Single/never married	1	1	1	1	Yes	1	0	0
Community14	1114	Male	16-24	1	New HIV+ at intake	Secondary or higher	2	no	0	Single/never married	1	1	1	1	Yes	1	1	0
Community14	1115	Female	35-64	3	Diagnosed prior to intake	Primary or lower	1	yes	1	Single/never married	1	1	1	1	Yes	1	1	0
Community14	1116	Male	35-64	3	New HIV+ at intake	Secondary or higher	2	no	0	Single/never married	1	1	0	1	Yes	1	1	0
Community14	1117	Male	35-64	3	New HIV+ at intake	Primary or lower	1	no	0	Single/never married	1	1	1	1	Yes	0	0	0
Community14	1118	Male	35-64	3	New HIV+ at intake	Secondary or higher	2	no	0	Single/never married	1	1	1	1	Yes	1	1	0
Community14	1119	Male	35-64	3	New HIV+ at intake	Primary or lower	1	no	0	Single/never married	1	1	1	1	Yes	1	1	0
Community14	1120	Male	35-64	3	Diagnosed prior to intake	Secondary or higher	2	no	0	Married	1	1	1	1	Yes	1	1	0
Community14	1121	Female	25-34	2	Diagnosed prior to intake	Secondary or higher	2	no	0	Single/never married	1	1	0	1	Yes	1	1	0
Community14	1122	Male	35-64	3	New HIV+ at intake	Secondary or higher	2	yes	1	Single/never married	1	1	1	1	Yes	1	1	0
Community14	1123	Male	16-24	1	New HIV+ at intake	Secondary or higher	2	no	0	Single/never married	1	1	1	1	Yes	1	1	0
Community14	1124	Female	16-24	1	New HIV+ at intake	Secondary or higher	2	no	0	Single/never married	1	1	0	1	Yes	1	0	0
Community14	1125	Female	35-64	3	New HIV+ at intake	Primary or lower	1	no	0	Divorced/Separated/Widowed	1	1	0	1	Yes	1	1	0
Community14	1126	Female	16-24	1	Diagnosed prior to intake	Secondary or higher	2	no	0	Single/never married	1	1	1	1	Yes	1	1	0
Community14	1127	Male	16-24	1	Diagnosed prior to intake	Secondary or higher	2	no	0	Single/never married	0	NA		0	No	0	0	0
Community14	1128	Male	35-64	3	Diagnosed prior to intake	Primary or lower	1	no	0	Single/never married	1	1	0	1	NA	0	0	1
Community14	1129	Female	35-64	3	Diagnosed prior to intake	Primary or lower	1	no	0	Single/never married	1	1	1	1	Yes	1	1	0
Community14	1130	Female	16-24	1	Diagnosed prior to intake	Secondary or higher	2	no	0	Single/never married	1	1	0	1	Yes	1	1	0
Community14	1131	Female	35-64	3	Diagnosed prior to intake	Primary or lower	1	yes	1	Single/never married	1	1	1	1	Yes	1	1	0
Community14	1132	Male	35-64	3	New HIV+ at intake	Primary or lower	1	no	0	Married	1	1	1	1	Yes	1	1	0
Community14	1133	Female	25-34	2	Diagnosed prior to intake	Primary or lower	1	no	0	Single/never married	1	1	0	1	Yes	1	1	0
Community14	1134	Male	35-64	3	New HIV+ at intake	Primary or lower	1	yes	1	Married	1	1	1	1	Yes	1	1	0
Community14	1135	Male	35-64	3	Diagnosed prior to intake	Primary or lower	1	no	0	Single/never married	1	1	1	1	Yes	1	1	0
Community14	1136	Male	25-34	2	New HIV+ at intake	Secondary or higher	2	no	0	Single/never married	1	1	1	1	Yes	1	1	0
Community14	1137	Male	35-64	3	Diagnosed prior to intake	Primary or lower	1	no	0	Single/never married	1	1	1	1	Yes	1	1	0
Community14	1138	Male	35-64	3	New HIV+ at intake	Secondary or higher	2	no	0	Divorced/Separated/Widowed	1	1	1	1	Yes	1	0	0
Community14	1139	Male	35-64	3	New HIV+ at intake	Secondary or higher	2	yes	1	Married	1	1	1	1	Yes	1	1	0
Community14	1140	Female	35-64	3	Diagnosed prior to intake	Secondary or higher	2	yes	1	Single/never married	0	NA		0	No	0	0	0
Community14	1141	Female	16-24	1	Diagnosed prior to intake	Secondary or higher	2	yes	1	Single/never married	0	NA		0	No	0	0	0
Community14	1142	Male	35-64	3	New HIV+ at intake	Primary or lower	1	no	0	Married	1	1	1	1	Yes	1	1	0
Community14	1143	Female	16-24	1	Diagnosed prior to intake	Secondary or higher	2	no	0	Single/never married	1	1	1	1	Yes	1	1	0
Community14	1144	Female	25-34	2	Diagnosed prior to intake	Secondary or higher	2	no	0	Single/never married	0	NA		0	No	0	0	0
Community14	1145	Male	25-34	2	New HIV+ at intake	Secondary or higher	2	no	0	Single/never married	1	1	1	1	Yes	1	1	0
Community14	1146	Female	25-34	2	Diagnosed prior to intake	Secondary or higher	2	yes	1	Single/never married	1	1	0	0	No	0	0	0
Community14	1147	Female	16-24	1	New HIV+ at intake	Primary or lower	1	no	0	Single/never married	1	0	0	0	NA	0	0	0
Community14	1148	Male	25-34	2	New HIV+ at intake	Secondary or higher	2	yes	1	Single/never married	1	1	0	1	Yes	1	1	0
Community14	1149	Female	35-64	3	Diagnosed prior to intake	Primary or lower	1	no	0	Single/never married	1	1	1	0	No	0	0	0
Community14	1150	Female	25-34	2	Diagnosed prior to intake	Secondary or higher	2	no	0	Single/never married	1	0	0	1	Yes	1	1	0
Community14	1151	Female	25-34	2	New HIV+ at intake	Secondary or higher	2	yes	1	Single/never married	1	1	0	1	Yes	1	1	0
Community14	1152	Female	16-24	1	Diagnosed prior to intake	Secondary or higher	2	no	0	Single/never married	1	1	1	1	Yes	1	1	0
Community14	1153	Female	16-24	1	New HIV+ at intake	Secondary or higher	2	no	0	Single/never married	1	1	1	1	Yes	1	1	0
Community14	1154	Male	25-34	2	New HIV+ at intake	Secondary or higher	2	yes	1	Single/never married	1	1	1	1	Yes	1	1	0
Community14	1155	Female	25-34	2	New HIV+ at intake	Secondary or higher	2	yes	1	Single/never married	1	1	0	1	Yes	1	1	0
Community14	1156	Male	35-64	3	New HIV+ at intake	Secondary or higher	2	no	0	Married	1	1	1	1	Yes	1	1	0
Community14	1157	Female	35-64	3	Diagnosed prior to intake	Secondary or higher	2	yes	1	Married	1	1	1	1	Yes	1	1	0
Community14	1158	Female	25-34	2	New HIV+ at intake	Secondary or higher	2	yes	1	Single/never married	1	1	1	1	Yes	1	1	0
Community14	1159	Male	35-64	3	New HIV+ at intake	Secondary or higher	2	no	0	Single/never married	1	1	1	1	Yes	1	1	0
Community14	1160	Male	25-34	2	Diagnosed prior to intake	Secondary or higher	2	no	0	Single/never married	1	1	1	1	Yes	1	1	0
Community14	1161	Female	35-64	3	New HIV+ at intake	Secondary or higher	2	yes	1	Single/never married	1	1	1	1	Yes	1	1	0
Community14	1162	Female	35-64	3	New HIV+ at intake	Secondary or higher	2	no	0	Married	1	1	1	1	Yes	1	1	0
Community14	1163	Male	35-64	3	Diagnosed prior to intake	Secondary or higher	2	no	0	Single/never married	1	1	1	1	Yes	1	1	0
Community14	1164	Female	25-34	2	Diagnosed prior to intake	Secondary or higher	2	no	0	Married	1	1	1	1	Yes	1	1	0
Community14	1165	Female	16-24	1	New HIV+ at intake	Secondary or higher	2	no	0	Single/never married	1	1	1	1	Yes	1	1	0
Community14	1166	Male	35-64	3	New HIV+ at intake	Primary or lower	1	yes	1	Married	1	1	1	1	NA	0	0	1
Community14	1167	Male	35-64	3	Diagnosed prior to intake	Primary or lower	1	yes	1	Single/never married	1	1	1	1	Yes	1	1	0
Community14	1168	Male	25-34	2	New HIV+ at intake	Secondary or higher	2	no	0	Single/never married	1	1	1	1	Yes	1	1	0
Community14	1169	Male	35-64	3	New HIV+ at intake	Primary or lower	1	no	0	Single/never married	1	1	1	1	Yes	1	1	0
Community14	1170	Female	35-64	3	Diagnosed prior to intake	Secondary or higher	2	yes	1	Single/never married	1	0	0	1	Yes	1	1	0
Community14	1171	Female	16-24	1	Diagnosed prior to intake	Secondary or higher	2	no	0	Single/never married	1	1	0	1	Yes	1	1	0
Community14	1172	Female	35-64	3	New HIV+ at intake	Secondary or higher	2	yes	1	Single/never married	1	1	1	1	Yes	1	1	0
Community14	1173	Female	16-24	1	Diagnosed prior to intake	Secondary or higher	2	yes	1	Single/never married	1	1	1	1	Yes	1	1	0
Community14	1174	Male	16-24	1	New HIV+ at intake	Secondary or higher	2	no	0	Single/never married	0	NA		0	No	0	0	0
Community14	1175	Male	16-24	1	Diagnosed prior to intake	Primary or lower	1	no	0	Married	1	0	0	0	No	0	0	0
Community14	1176	Male	35-64	3	Diagnosed prior to intake	Secondary or higher	2	yes	1	Single/never married	1	1	0	1	Yes	1	1	0
Community14	1177	Female	35-64	3	Diagnosed prior to intake	Secondary or higher	2	no	0	Single/never married	1	1	1	1	Yes	1	1	0
Community14	1178	Female	35-64	3	New HIV+ at intake	Secondary or higher	2	yes	1	Single/never married	1	1	1	1	Yes	1	1	0
Community14	1179	Female	25-34	2	Diagnosed prior to intake	Secondary or higher	2	no	0	Single/never married	1	1	0	1	Yes	1	1	0
Community14	1180	Female	35-64	3	Diagnosed prior to intake	Primary or lower	1	no	0	Single/never married	1	1	1	1	Yes	1	1	0
Community14	1181	Female	35-64	3	Diagnosed prior to intake	Secondary or higher	2	no	0	Single/never married	1	1	1	1	Yes	1	1	0
Community14	1182	Female	35-64	3	Diagnosed prior to intake	Secondary or higher	2	no	0	Single/never married	1	1	1	1	Yes	1	1	0
Community14	1183	Female	16-24	1	New HIV+ at intake	Secondary or higher	2	no	0	Single/never married	1	1	1	1	Yes	1	1	0
Community14	1184	Female	35-64	3	Diagnosed prior to intake	Primary or lower	1	no	0	Divorced/Separated/Widowed	1	1	1	1	Yes	1	1	0
Community14	1185	Male	25-34	2	New HIV+ at intake	Secondary or higher	2	no	0	Single/never married	1	1	1	1	Yes	1	1	0
Community14	1186	Female	35-64	3	Diagnosed prior to intake	Secondary or higher	2	yes	1	Married	1	1	1	1	Yes	1	1	0
Community14	1187	Female	35-64	3	Diagnosed prior to intake	Secondary or higher	2	yes	1	Single/never married	1	1	1	1	Yes	1	1	0
Community14	1188	Male	35-64	3	Diagnosed prior to intake	Primary or lower	1	no	0	Single/never married	1	1	1	1	Yes	1	1	0
Community14	1189	Male	35-64	3	Diagnosed prior to intake	Primary or lower	1	yes	1	Married	1	1	1	1	Yes	1	1	0
Community14	1190	Female	16-24	1	New HIV+ at intake	Secondary or higher	2	no	0	Single/never married	0	NA		0	No	0	0	0
Community14	1191	Male	25-34	2	New HIV+ at intake	Secondary or higher	2	yes	1	Single/never married	1	1	1	1	Yes	1	1	0
Community14	1192	Male	35-64	3	Diagnosed prior to intake	Primary or lower	1	no	0	Single/never married	1	1	1	1	Yes	1	1	0
Community14	1193	Female	35-64	3	Diagnosed prior to intake	Primary or lower	1	no	0	Single/never married	1	0	0	1	Yes	1	1	0
Community14	1194	Male	25-34	2	New HIV+ at intake	Primary or lower	1	no	0	Single/never married	1	1	1	1	Yes	1	1	0
Community14	1195	Female	16-24	1	New HIV+ at intake	Secondary or higher	2	no	0	Single/never married	0	NA		0	No	0	0	0
Community14	1196	Male	25-34	2	New HIV+ at intake	Secondary or higher	2	no	0	Single/never married	1	1	1	1	Yes	1	1	0
Community14	1197	Female	16-24	1	New HIV+ at intake	Secondary or higher	2	no	0	Single/never married	1	1	1	1	Yes	1	1	0
Community14	1198	Female	16-24	1	Diagnosed prior to intake	Secondary or higher	2	no	0	Single/never married	1	0	0	1	Yes	1	1	0
Community14	1199	Female	35-64	3	New HIV+ at intake	Secondary or higher	2	yes	1	Single/never married	1	0	0	1	Yes	1	1	0
Community14	1200	Male	25-34	2	New HIV+ at intake	Secondary or higher	2	yes	1	Single/never married	1	1	0	1	Yes	1	0	0
Community14	1201	Female	25-34	2	New HIV+ at intake	Secondary or higher	2	no	0	Single/never married	1	1	1	1	Yes	1	1	0
Community14	1202	Female	35-64	3	Diagnosed prior to intake	Primary or lower	1	yes	1	Single/never married	1	0	0	1	Yes	1	1	0
Community14	1203	Male	25-34	2	New HIV+ at intake	Secondary or higher	2	yes	1	Single/never married	1	1	1	1	No	0	0	0
Community14	1204	Female	35-64	3	New HIV+ at intake	Primary or lower	1	no	0	Married	1	1	1	1	Yes	1	1	0
Community14	1205	Male	35-64	3	Diagnosed prior to intake	Primary or lower	1	no	0	Single/never married	1	1	0	1	Yes	1	1	0
Community14	1206	Female	16-24	1	New HIV+ at intake	Secondary or higher	2	no	0	Single/never married	1	1	0	0	No	0	0	0
Community14	1207	Male	25-34	2	Diagnosed prior to intake	Primary or lower	1	no	0	Single/never married	1	1	1	1	Yes	1	1	0
Community14	1208	Female	25-34	2	Diagnosed prior to intake	Primary or lower	1	yes	1	Single/never married	1	1	1	1	Yes	1	1	0
Community14	1209	Female	35-64	3	Diagnosed prior to intake	Primary or lower	1	no	0	Single/never married	1	1	1	1	Yes	1	1	0
Community14	1210	Female	35-64	3	Diagnosed prior to intake	Primary or lower	1	yes	1	Single/never married	1	1	1	1	Yes	1	1	0
Community14	1211	Male	25-34	2	New HIV+ at intake	Secondary or higher	2	yes	1	Single/never married	1	1	0	1	Yes	1	1	0
Community14	1212	Male	25-34	2	New HIV+ at intake	Secondary or higher	2	yes	1	Single/never married	1	1	1	1	Yes	1	1	0
Community14	1213	Female	35-64	3	New HIV+ at intake	Primary or lower	1	no	0	Single/never married	1	1	1	1	Yes	0	0	0
Community14	1214	Female	25-34	2	Diagnosed prior to intake	Secondary or higher	2	no	0	Single/never married	0	NA		0	No	0	0	0
Community14	1215	Male	35-64	3	New HIV+ at intake	Secondary or higher	2	yes	1	Single/never married	0	NA		0	No	0	0	0
Community14	1216	Female	25-34	2	Diagnosed prior to intake	Secondary or higher	2	yes	1	Married	1	1	0	1	Yes	0	0	0
Community14	1217	Male	25-34	2	New HIV+ at intake	Secondary or higher	2	no	0	Married	1	1	1	1	Yes	1	1	0
Community14	1218	Male	35-64	3	New HIV+ at intake	Primary or lower	1	no	0	Single/never married	0	NA		0	No	0	0	0
Community14	1219	Female	35-64	3	Diagnosed prior to intake	Secondary or higher	2	no	0	Divorced/Separated/Widowed	1	1	1	1	Yes	1	1	0
Community14	1220	Male	25-34	2	New HIV+ at intake	Secondary or higher	2	yes	1	Single/never married	1	1	1	1	Yes	1	1	0
Community14	1221	Female	16-24	1	New HIV+ at intake	Secondary or higher	2	no	0	Single/never married	1	1	0	1	Yes	1	1	0
Community14	1222	Male	25-34	2	New HIV+ at intake	Secondary or higher	2	yes	1	Single/never married	1	0	0	1	Yes	1	1	0
Community14	1223	Female	35-64	3	Diagnosed prior to intake	Primary or lower	1	no	0	Single/never married	1	1	0	1	Yes	1	1	0
Community14	1224	Female	35-64	3	Diagnosed prior to intake	Secondary or higher	2	yes	1	Single/never married	1	0	0	1	Yes	1	1	0
Community14	1225	Female	35-64	3	Diagnosed prior to intake	Primary or lower	1	no	0	Single/never married	1	1	0	1	Yes	1	1	0
Community14	1226	Female	35-64	3	Diagnosed prior to intake	Secondary or higher	2	yes	1	Married	1	1	1	1	Yes	1	1	0
Community14	1227	Male	35-64	3	New HIV+ at intake	Primary or lower	1	no	0	Single/never married	1	1	1	1	Yes	1	1	0
Community14	1228	Female	25-34	2	New HIV+ at intake	Secondary or higher	2	no	0	Single/never married	1	1	1	1	Yes	1	1	0
Community14	1229	Female	16-24	1	New HIV+ at intake	Secondary or higher	2	no	0	Single/never married	1	1	0	1	Yes	0	0	0
Community14	1230	Male	35-64	3	New HIV+ at intake	Primary or lower	1	yes	1	Single/never married	1	1	0	1	Yes	1	1	0
Community14	1231	Female	35-64	3	New HIV+ at intake	Secondary or higher	2	yes	1	Married	0	NA		0	No	0	0	0
Community14	1232	Male	35-64	3	New HIV+ at intake	Secondary or higher	2	no	0	Single/never married	0	NA		0	No	0	0	0
Community14	1233	Female	35-64	3	Diagnosed prior to intake	Secondary or higher	2	no	0	Single/never married	1	1	1	1	Yes	1	1	0
Community14	1234	Male	25-34	2	New HIV+ at intake	Primary or lower	1	no	0	Single/never married	1	1	1	1	Yes	1	1	0
Community14	1235	Female	35-64	3	Diagnosed prior to intake	Secondary or higher	2	yes	1	Single/never married	1	1	1	1	Yes	1	1	0
Community15	1236	Male	16-24	1	New HIV+ at intake	Secondary or higher	2	no	0	Single/never married	1	1	0	1	Yes	1	1	0
Community15	1237	Male	35-64	3	Diagnosed prior to intake	Secondary or higher	2	yes	1	Single/never married	1	1	1	1	Yes	1	1	0
Community15	1238	Female	35-64	3	Diagnosed prior to intake	Primary or lower	1	no	0	Single/never married	1	1	1	1	Yes	1	1	0
Community15	1239	Male	35-64	3	New HIV+ at intake	Primary or lower	1	yes	1	Married	1	1	1	1	Yes	1	1	0
Community15	1240	Female	16-24	1	New HIV+ at intake	Secondary or higher	2	no	0	Single/never married	1	1	0	0	NA	0	0	0
Community15	1241	Female	16-24	1	Diagnosed prior to intake	Secondary or higher	2	yes	1	Single/never married	1	1	0	1	Yes	1	1	0
Community15	1242	Female	35-64	3	New HIV+ at intake	Secondary or higher	2	yes	1	Married	1	1	0	1	Yes	1	1	0
Community15	1243	Female	35-64	3	Diagnosed prior to intake	Primary or lower	1	no	0	Single/never married	1	1	1	1	Yes	1	1	0
Community15	1244	Female	35-64	3	New HIV+ at intake	Primary or lower	1	no	0	Married	1	1	1	1	Yes	1	1	0
Community15	1245	Female	16-24	1	Diagnosed prior to intake	Secondary or higher	2	no	0	Single/never married	1	1	1	1	Yes	1	1	0
Community15	1246	Female	25-34	2	New HIV+ at intake	Secondary or higher	2	yes	1	Single/never married	1	1	1	1	Yes	1	1	0
Community15	1247	Male	25-34	2	New HIV+ at intake	Secondary or higher	2	no	0	Single/never married	1	1	0	1	Yes	1	1	0
Community15	1248	Female	25-34	2	Diagnosed prior to intake	Secondary or higher	2	yes	1	Single/never married	1	1	0	1	Yes	1	1	0
Community15	1249	Female	35-64	3	Diagnosed prior to intake	Primary or lower	1	no	0	Single/never married	1	1	1	1	Yes	1	1	0
Community15	1250	Male	35-64	3	Diagnosed prior to intake	Secondary or higher	2	no	0	Single/never married	1	1	0	1	Yes	1	1	0
Community15	1251	Female	25-34	2	Diagnosed prior to intake	Secondary or higher	2	no	0	Single/never married	1	1	1	1	Yes	1	1	0
Community15	1252	Female	35-64	3	Diagnosed prior to intake	Secondary or higher	2	yes	1	Single/never married	1	1	1	1	Yes	1	1	0
Community15	1253	Male	25-34	2	New HIV+ at intake	Secondary or higher	2	no	0	Single/never married	1	1	1	1	Yes	1	1	0
Community15	1254	Male	25-34	2	New HIV+ at intake	Secondary or higher	2	yes	1	Single/never married	1	1	1	1	Yes	1	1	0
Community15	1255	Female	16-24	1	New HIV+ at intake	Secondary or higher	2	no	0	Single/never married	1	1	1	1	Yes	1	1	0
Community15	1256	Male	25-34	2	New HIV+ at intake	Secondary or higher	2	yes	1	Single/never married	1	1	1	1	Yes	1	1	0
Community15	1257	Female	16-24	1	New HIV+ at intake	Secondary or higher	2	yes	1	Single/never married	1	1	1	1	Yes	1	1	0
Community15	1258	Female	35-64	3	Diagnosed prior to intake	Primary or lower	1	yes	1	Single/never married	0	NA		0	NA	0	0	0
Community15	1259	Male	25-34	2	New HIV+ at intake	Secondary or higher	2	yes	1	Single/never married	1	1	0	1	Yes	1	1	0
Community15	1260	Female	25-34	2	Diagnosed prior to intake	Secondary or higher	2	yes	1	Single/never married	1	1	0	1	Yes	1	1	0
Community15	1261	Female	25-34	2	Diagnosed prior to intake	Secondary or higher	2	no	0	Single/never married	1	0	0	1	Yes	1	1	0
Community15	1262	Female	16-24	1	New HIV+ at intake	Secondary or higher	2	no	0	Single/never married	1	0	0	0	No	0	0	0
Community15	1263	Female	35-64	3	Diagnosed prior to intake	Secondary or higher	2	no	0	Single/never married	1	1	1	1	NA	0	0	1
Community15	1264	Female	35-64	3	Diagnosed prior to intake	Primary or lower	1	yes	1	Single/never married	1	1	1	1	Yes	1	1	0
Community15	1265	Female	25-34	2	New HIV+ at intake	Secondary or higher	2	yes	1	Single/never married	1	1	0	1	Yes	1	1	0
Community15	1266	Female	35-64	3	Diagnosed prior to intake	Secondary or higher	2	no	0	Married	1	1	0	1	Yes	1	1	0
Community15	1267	Female	16-24	1	New HIV+ at intake	Secondary or higher	2	no	0	Single/never married	1	1	1	1	Yes	1	1	0
Community15	1268	Male	25-34	2	New HIV+ at intake	Primary or lower	1	no	0	Single/never married	1	1	1	1	Yes	1	1	0
Community15	1269	Female	25-34	2	Diagnosed prior to intake	Secondary or higher	2	no	0	Married	1	1	0	1	Yes	1	1	0
Community15	1270	Male	35-64	3	New HIV+ at intake	Secondary or higher	2	yes	1	Single/never married	1	1	0	1	Yes	1	1	0
Community15	1271	Female	16-24	1	Diagnosed prior to intake	Secondary or higher	2	yes	1	Single/never married	1	1	0	1	Yes	1	1	0
Community15	1272	Male	35-64	3	Diagnosed prior to intake	Primary or lower	1	yes	1	Married	1	1	0	0	No	0	0	0
Community15	1273	Male	35-64	3	Diagnosed prior to intake	Primary or lower	1	yes	1	Single/never married	1	1	1	1	Yes	1	1	0
Community15	1274	Male	35-64	3	Diagnosed prior to intake	Secondary or higher	2	yes	1	Single/never married	1	1	1	1	Yes	0	0	0
Community15	1275	Male	35-64	3	Diagnosed prior to intake	Secondary or higher	2	no	0	Single/never married	1	1	1	1	Yes	1	1	0
Community15	1276	Female	25-34	2	New HIV+ at intake	Secondary or higher	2	yes	1	Single/never married	1	1	1	1	No	0	0	0
Community15	1277	Male	25-34	2	New HIV+ at intake	Secondary or higher	2	yes	1	Single/never married	1	1	0	1	Yes	1	1	0
Community15	1278	Female	35-64	3	Diagnosed prior to intake	Primary or lower	1	yes	1	Single/never married	1	1	1	1	Yes	1	1	0
Community15	1279	Female	25-34	2	Diagnosed prior to intake	Secondary or higher	2	yes	1	Married	0	NA		0	No	0	0	0
Community15	1280	Male	25-34	2	New HIV+ at intake	Secondary or higher	2	yes	1	Married	1	1	1	1	Yes	1	1	0
Community15	1281	Female	35-64	3	Diagnosed prior to intake	Secondary or higher	2	yes	1	Married	1	0	0	1	Yes	1	1	0
Community15	1282	Female	25-34	2	Diagnosed prior to intake	Secondary or higher	2	no	0	Married	1	1	1	1	Yes	1	1	0
Community15	1283	Female	25-34	2	Diagnosed prior to intake	Secondary or higher	2	yes	1	Married	1	0	0	1	Yes	1	1	0
Community15	1284	Female	16-24	1	New HIV+ at intake	Secondary or higher	2	no	0	Single/never married	1	1	1	1	Yes	1	1	0
Community15	1285	Female	16-24	1	New HIV+ at intake	Secondary or higher	2	no	0	Single/never married	1	1	0	1	Yes	1	1	0
Community15	1286	Male	35-64	3	Diagnosed prior to intake	Primary or lower	1	yes	1	Single/never married	1	1	1	1	Yes	1	1	0
Community15	1287	Female	35-64	3	New HIV+ at intake	Primary or lower	1	yes	1	Single/never married	1	1	0	1	Yes	1	1	0
Community15	1288	Male	25-34	2	New HIV+ at intake	Secondary or higher	2	yes	1	Married	1	0	0	1	Yes	1	1	0
Community15	1289	Female	25-34	2	Diagnosed prior to intake	Secondary or higher	2	no	0	Married	1	1	1	1	Yes	1	1	0
Community15	1290	Female	35-64	3	Diagnosed prior to intake	Secondary or higher	2	no	0	Single/never married	1	1	1	1	Yes	1	1	0
Community15	1291	Female	35-64	3	Diagnosed prior to intake	Primary or lower	1	yes	1	Single/never married	1	1	1	1	Yes	1	1	0
Community15	1292	Female	25-34	2	Diagnosed prior to intake	Secondary or higher	2	yes	1	Single/never married	1	1	0	1	Yes	1	1	0
Community15	1293	Male	25-34	2	New HIV+ at intake	Secondary or higher	2	yes	1	Single/never married	1	1	1	1	Yes	1	1	0
Community15	1294	Female	35-64	3	Diagnosed prior to intake	Secondary or higher	2	yes	1	Single/never married	1	0	0	1	Yes	1	1	0
Community15	1295	Male	35-64	3	New HIV+ at intake	Secondary or higher	2	yes	1	Single/never married	1	1	1	1	Yes	1	1	0
Community15	1296	Female	35-64	3	Diagnosed prior to intake	Secondary or higher	2	no	0	Married	1	0	0	1	Yes	1	1	0
Community15	1297	Male	35-64	3	New HIV+ at intake	Secondary or higher	2	yes	1	Single/never married	1	1	1	1	Yes	1	1	0
Community15	1298	Female	35-64	3	Diagnosed prior to intake	Secondary or higher	2	yes	1	Single/never married	1	1	0	1	Yes	1	1	0
Community15	1299	Male	25-34	2	Diagnosed prior to intake	Secondary or higher	2	yes	1	Single/never married	1	1	0	1	Yes	1	1	0
Community15	1300	Female	25-34	2	New HIV+ at intake	Secondary or higher	2	no	0	Single/never married	0	NA		0	No	0	0	0
Community15	1301	Female	16-24	1	New HIV+ at intake	Secondary or higher	2	no	0	Single/never married	1	1	1	1	Yes	1	1	0
Community15	1302	Female	35-64	3	Diagnosed prior to intake	Primary or lower	1	no	0	Divorced/Separated/Widowed	1	1	1	1	Yes	1	1	0
Community15	1303	Male	35-64	3	Diagnosed prior to intake	Secondary or higher	2	yes	1	Married	0	NA		0	No	0	0	0
Community15	1304	Female	35-64	3	Diagnosed prior to intake	Primary or lower	1	no	0	Single/never married	1	1	1	1	Yes	1	1	0
Community15	1305	Male	35-64	3	New HIV+ at intake	Secondary or higher	2	yes	1	Married	1	1	1	1	Yes	1	1	0
Community15	1306	Male	35-64	3	New HIV+ at intake	Primary or lower	1	yes	1	Single/never married	1	1	1	1	Yes	1	1	0
Community15	1307	Female	35-64	3	Diagnosed prior to intake	Secondary or higher	2	yes	1	Single/never married	1	1	1	1	Yes	1	1	0
Community15	1308	Male	25-34	2	Diagnosed prior to intake	Secondary or higher	2	yes	1	Single/never married	1	0	0	0	No	0	0	0
Community15	1309	Male	35-64	3	Diagnosed prior to intake	Secondary or higher	2	yes	1	Single/never married	1	1	0	1	Yes	1	1	0
Community15	1310	Male	35-64	3	New HIV+ at intake	Secondary or higher	2	yes	1	Married	1	1	1	1	Yes	1	1	0
Community15	1311	Female	25-34	2	New HIV+ at intake	Secondary or higher	2	no	0	Single/never married	1	1	1	1	Yes	1	1	0
Community15	1312	Male	25-34	2	New HIV+ at intake	Secondary or higher	2	yes	1	Single/never married	0	NA		0	No	0	0	0
Community15	1313	Female	35-64	3	Diagnosed prior to intake	Secondary or higher	2	yes	1	Single/never married	0	NA		0	No	0	0	0
Community15	1314	Female	25-34	2	New HIV+ at intake	Secondary or higher	2	no	0	Single/never married	1	1	0	1	Yes	1	1	0
Community15	1315	Male	35-64	3	New HIV+ at intake	Primary or lower	1	yes	1	Married	1	1	1	1	Yes	1	1	0
Community15	1316	Male	35-64	3	Diagnosed prior to intake	Secondary or higher	2	yes	1	Married	1	0	0	1	Yes	0	0	0
Community15	1317	Female	35-64	3	New HIV+ at intake	Secondary or higher	2	yes	1	Married	0	NA		0	No	0	0	0
Community15	1318	Female	16-24	1	Diagnosed prior to intake	Secondary or higher	2	no	0	Single/never married	1	0	0	1	Yes	1	1	0
Community15	1319	Male	25-34	2	New HIV+ at intake	Secondary or higher	2	yes	1	Single/never married	0	NA		0	No	0	0	0
Community15	1320	Female	35-64	3	New HIV+ at intake	Primary or lower	1	no	0	Single/never married	1	1	1	1	Yes	1	1	0
Community15	1321	Female	16-24	1	New HIV+ at intake	Secondary or higher	2	no	0	Single/never married	1	1	1	1	Yes	1	1	0
Community15	1322	Female	35-64	3	Diagnosed prior to intake	Secondary or higher	2	yes	1	Married	1	0	0	1	Yes	1	1	0
Community15	1323	Male	25-34	2	New HIV+ at intake	Primary or lower	1	yes	1	Single/never married	1	1	0	0	No	0	0	0
Community15	1324	Male	25-34	2	New HIV+ at intake	Secondary or higher	2	yes	1	Single/never married	1	1	1	1	Yes	1	1	0
Community15	1325	Female	25-34	2	New HIV+ at intake	Secondary or higher	2	no	0	Single/never married	1	1	0	0	NA	0	0	0
Community15	1326	Male	35-64	3	New HIV+ at intake	Secondary or higher	2	yes	1	Single/never married	0	NA		0	No	0	0	0
Community15	1327	Male	35-64	3	Diagnosed prior to intake	Secondary or higher	2	yes	1	Married	1	1	1	1	Yes	1	1	0
Community15	1328	Male	25-34	2	Diagnosed prior to intake	Secondary or higher	2	no	0	Single/never married	1	1	0	1	Yes	1	0	0
Community15	1329	Male	35-64	3	Diagnosed prior to intake	Secondary or higher	2	no	0	Single/never married	1	1	1	1	Yes	1	1	0
Community15	1330	Female	35-64	3	Diagnosed prior to intake	Secondary or higher	2	no	0	Single/never married	1	1	1	1	Yes	1	1	0
Community15	1331	Male	35-64	3	New HIV+ at intake	Secondary or higher	2	yes	1	Single/never married	0	NA		0	No	0	0	0
Community15	1332	Male	25-34	2	Diagnosed prior to intake	Secondary or higher	2	yes	1	Married	0	NA		0	No	0	0	0
Community15	1333	Female	25-34	2	New HIV+ at intake	Secondary or higher	2	yes	1	Married	1	0	0	1	Yes	1	1	0
Community15	1334	Female	35-64	3	Diagnosed prior to intake	Secondary or higher	2	yes	1	Divorced/Separated/Widowed	1	1	1	1	Yes	1	1	0
Community15	1335	Male	35-64	3	New HIV+ at intake	Secondary or higher	2	no	0	Single/never married	1	1	0	1	Yes	1	1	0
Community15	1336	Male	35-64	3	New HIV+ at intake	Secondary or higher	2	yes	1	Single/never married	1	1	1	1	Yes	1	1	0
Community15	1337	Female	16-24	1	Diagnosed prior to intake	Secondary or higher	2	no	0	Single/never married	1	1	0	1	Yes	1	1	0
Community15	1338	Male	35-64	3	New HIV+ at intake	Secondary or higher	2	unk		Divorced/Separated/Widowed	1	0	0	1	Yes	1	1	0
Community15	1339	Male	35-64	3	Diagnosed prior to intake	Secondary or higher	2	no	0	Married	1	0	0	1	Yes	1	1	0
Community15	1340	Male	35-64	3	New HIV+ at intake	Primary or lower	1	yes	1	Married	1	1	1	1	Yes	1	1	0
Community15	1341	Male	25-34	2	Diagnosed prior to intake	Secondary or higher	2	yes	1	Single/never married	1	1	0	1	Yes	1	1	0
Community15	1342	Male	35-64	3	New HIV+ at intake	Primary or lower	1	yes	1	Married	1	1	1	1	Yes	1	1	0
Community15	1343	Female	25-34	2	Diagnosed prior to intake	Secondary or higher	2	no	0	Single/never married	1	1	0	1	Yes	1	1	0
Community15	1344	Male	35-64	3	New HIV+ at intake	Secondary or higher	2	yes	1	Married	0	NA		0	No	0	0	0
Community15	1345	Female	25-34	2	Diagnosed prior to intake	Secondary or higher	2	no	0	Single/never married	1	1	1	1	Yes	1	1	0
Community15	1346	Female	35-64	3	Diagnosed prior to intake	Primary or lower	1	no	0	Single/never married	1	1	1	1	Yes	1	1	0
Community15	1347	Female	25-34	2	Diagnosed prior to intake	Secondary or higher	2	no	0	Single/never married	1	0	0	1	Yes	1	1	0
Community15	1348	Female	16-24	1	New HIV+ at intake	Secondary or higher	2	no	0	Single/never married	0	NA		0	No	0	0	0
Community15	1349	Female	25-34	2	Diagnosed prior to intake	Secondary or higher	2	no	0	Married	1	1	1	0	No	0	0	0
Community15	1350	Female	35-64	3	Diagnosed prior to intake	Secondary or higher	2	yes	1	Single/never married	1	1	1	1	Yes	1	1	0
Community15	1351	Female	35-64	3	Diagnosed prior to intake	Secondary or higher	2	no	0	Single/never married	1	1	1	1	Yes	1	1	0
Community15	1352	Male	35-64	3	New HIV+ at intake	Secondary or higher	2	yes	1	Married	1	1	1	1	Yes	1	1	0
Community15	1353	Female	25-34	2	Diagnosed prior to intake	Secondary or higher	2	no	0	Married	1	1	0	1	Yes	1	1	0
Community15	1354	Female	35-64	3	Diagnosed prior to intake	Primary or lower	1	yes	1	Single/never married	1	1	0	1	Yes	1	1	0
Community15	1355	Female	25-34	2	Diagnosed prior to intake	Primary or lower	1	yes	1	Single/never married	1	1	1	1	Yes	1	1	0
Community15	1356	Female	16-24	1	Diagnosed prior to intake	Secondary or higher	2	no	0	Married	1	1	0	0	No	0	0	0
Community15	1357	Male	25-34	2	Diagnosed prior to intake	Secondary or higher	2	yes	1	Single/never married	1	1	1	1	Yes	1	1	0
Community15	1358	Female	35-64	3	New HIV+ at intake	Secondary or higher	2	yes	1	Married	0	NA		0	No	0	0	0
Community15	1359	Male	25-34	2	Diagnosed prior to intake	Secondary or higher	2	yes	1	Married	1	1	1	1	Yes	1	1	0
Community15	1360	Male	35-64	3	Diagnosed prior to intake	Primary or lower	1	yes	1	Married	1	1	1	1	Yes	1	1	0
Community15	1361	Male	25-34	2	Diagnosed prior to intake	Secondary or higher	2	yes	1	Married	1	1	0	1	No	0	0	0
Community15	1362	Female	25-34	2	New HIV+ at intake	Secondary or higher	2	no	0	Single/never married	1	0	0	0	No	0	0	0
Community15	1363	Male	35-64	3	Diagnosed prior to intake	Primary or lower	1	no	0	Married	1	1	1	1	Yes	1	1	0
Community15	1364	Female	25-34	2	Diagnosed prior to intake	Secondary or higher	2	yes	1	Married	1	1	0	1	Yes	1	1	0
Community15	1365	Female	25-34	2	New HIV+ at intake	Secondary or higher	2	no	0	Single/never married	1	1	1	1	Yes	1	1	0
Community15	1366	Female	35-64	3	Diagnosed prior to intake	Secondary or higher	2	yes	1	Single/never married	1	1	0	1	Yes	1	1	0
Community15	1367	Male	25-34	2	Diagnosed prior to intake	Secondary or higher	2	no	0	Single/never married	1	1	0	1	Yes	1	1	0
Community15	1368	Female	25-34	2	New HIV+ at intake	Secondary or higher	2	yes	1	Single/never married	1	1	0	1	Yes	1	1	0
Community15	1369	Male	35-64	3	Diagnosed prior to intake	Secondary or higher	2	yes	1	Married	1	1	1	1	Yes	1	1	0
Community15	1370	Female	25-34	2	Diagnosed prior to intake	Secondary or higher	2	no	0	Single/never married	1	1	1	1	Yes	1	1	0
Community15	1371	Female	35-64	3	Diagnosed prior to intake	Secondary or higher	2	yes	1	Married	1	0		0	No	0	0	0
Community15	1372	Female	25-34	2	Diagnosed prior to intake	Secondary or higher	2	yes	1	Single/never married	1	1	0	1	Yes	1	1	0
Community15	1373	Male	35-64	3	New HIV+ at intake	Secondary or higher	2	yes	1	Single/never married	1	1	1	1	Yes	1	1	0
Community15	1374	Male	25-34	2	New HIV+ at intake	Secondary or higher	2	yes	1	Single/never married	1	1	1	1	Yes	1	1	0
Community15	1375	Male	25-34	2	New HIV+ at intake	Secondary or higher	2	yes	1	Single/never married	1	1	1	1	Yes	1	1	0
Community15	1376	Female	25-34	2	New HIV+ at intake	Secondary or higher	2	yes	1	Single/never married	1	1	0	1	Yes	1	1	0
Community15	1377	Female	35-64	3	Diagnosed prior to intake	Secondary or higher	2	yes	1	Married	1	1	1	1	Yes	1	1	0
Community15	1378	Male	25-34	2	New HIV+ at intake	Secondary or higher	2	yes	1	Single/never married	1	1	0	1	Yes	1	1	0
Community15	1379	Male	35-64	3	Diagnosed prior to intake	Secondary or higher	2	yes	1	Single/never married	1	0	0	1	Yes	1	1	0
Community15	1380	Male	35-64	3	New HIV+ at intake	Primary or lower	1	yes	1	Married	1	1	1	1	Yes	1	1	0
Community15	1381	Male	35-64	3	New HIV+ at intake	Primary or lower	1	yes	1	Single/never married	1	1	0	1	Yes	1	1	0
Community15	1382	Female	25-34	2	Diagnosed prior to intake	Secondary or higher	2	no	0	Single/never married	1	1	1	1	Yes	1	1	0
Community15	1383	Female	16-24	1	New HIV+ at intake	Secondary or higher	2	no	0	Single/never married	1	1	0	1	Yes	1	1	0
Community15	1384	Male	35-64	3	New HIV+ at intake	Secondary or higher	2	yes	1	Single/never married	1	1	1	1	No	0	0	0
Community15	1385	Male	35-64	3	New HIV+ at intake	Secondary or higher	2	yes	1	Single/never married	1	1	0	1	NA	0	0	1
Community15	1386	Female	25-34	2	New HIV+ at intake	Secondary or higher	2	no	0	Married	1	1	1	1	Yes	1	1	0
Community15	1387	Male	35-64	3	Diagnosed prior to intake	Primary or lower	1	yes	1	Single/never married	1	1	1	1	Yes	1	1	0
Community15	1388	Male	35-64	3	New HIV+ at intake	Primary or lower	1	no	0	Married	1	1	0	1	Yes	1	1	0
Community15	1389	Female	25-34	2	Diagnosed prior to intake	Secondary or higher	2	no	0	Single/never married	1	1	1	0	No	0	0	0
Community15	1390	Female	35-64	3	Diagnosed prior to intake	Secondary or higher	2	yes	1	Single/never married	1	1	0	1	Yes	1	1	0
Community15	1391	Male	35-64	3	New HIV+ at intake	Primary or lower	1	no	0	Married	1	1	1	1	Yes	1	1	0
Community15	1392	Female	35-64	3	Diagnosed prior to intake	Secondary or higher	2	yes	1	Married	1	1	1	1	Yes	1	1	0
Community15	1393	Male	25-34	2	Diagnosed prior to intake	Secondary or higher	2	yes	1	Single/never married	1	1	1	1	Yes	1	1	0
Community15	1394	Male	35-64	3	Diagnosed prior to intake	Primary or lower	1	yes	1	Married	0	NA		0	No	0	0	0
Community15	1395	Female	25-34	2	Diagnosed prior to intake	Primary or lower	1	no	0	Single/never married	1	1	1	1	Yes	1	1	0
Community15	1396	Female	25-34	2	Diagnosed prior to intake	Secondary or higher	2	yes	1	Single/never married	0	NA		0	No	0	0	0
Community15	1397	Male	16-24	1	Diagnosed prior to intake	Secondary or higher	2	no	0	Single/never married	1	1	1	1	Yes	1	0	0
Community15	1398	Female	35-64	3	Diagnosed prior to intake	Secondary or higher	2	no	0	Single/never married	1	1	1	1	Yes	1	1	0
Community15	1399	Female	16-24	1	New HIV+ at intake	Secondary or higher	2	no	0	Single/never married	1	1	1	1	Yes	0	0	0
Community15	1400	Female	16-24	1	New HIV+ at intake	Secondary or higher	2	yes	1	Single/never married	1	1	0	1	Yes	1	1	0
Community15	1401	Female	25-34	2	Diagnosed prior to intake	Secondary or higher	2	yes	1	Single/never married	1	1	0	1	Yes	1	1	0
Community15	1402	Male	25-34	2	Diagnosed prior to intake	Secondary or higher	2	no	0	Married	0	NA		0	No	0	0	0
Community15	1403	Female	16-24	1	New HIV+ at intake	Secondary or higher	2	no	0	Single/never married	1	1	1	1	Yes	1	1	0
Community15	1404	Female	25-34	2	New HIV+ at intake	Primary or lower	1	yes	1	Single/never married	1	1	0	0	No	0	0	0
Community15	1405	Female	35-64	3	New HIV+ at intake	Secondary or higher	2	no	0	Married	1	1	1	1	Yes	1	1	0
Community15	1406	Female	35-64	3	Diagnosed prior to intake	Secondary or higher	2	yes	1	Married	1	1	1	1	Yes	1	1	0
Community15	1407	Male	25-34	2	New HIV+ at intake	Secondary or higher	2	yes	1	Single/never married	1	1	1	1	Yes	1	1	0
Community15	1408	Male	16-24	1	New HIV+ at intake	Secondary or higher	2	no	0	Single/never married	1	1	1	1	Yes	1	1	0
Community15	1409	Female	35-64	3	Diagnosed prior to intake	Secondary or higher	2	yes	1	Married	1	1	0	1	Yes	1	1	0
Community15	1410	Male	35-64	3	New HIV+ at intake	Primary or lower	1	yes	1	Single/never married	1	1	1	1	Yes	1	1	0
Community15	1411	Female	35-64	3	Diagnosed prior to intake	Secondary or higher	2	no	0	Married	1	0	0	1	Yes	1	1	0
Community15	1412	Male	35-64	3	New HIV+ at intake	Secondary or higher	2	yes	1	Single/never married	1	1	1	1	Yes	1	1	0
Community15	1413	Female	16-24	1	New HIV+ at intake	Secondary or higher	2	no	0	Single/never married	1	1	0	1	Yes	1	1	0
Community15	1414	Male	35-64	3	New HIV+ at intake	Secondary or higher	2	yes	1	Single/never married	1	1	1	1	Yes	1	1	0
Community15	1415	Female	35-64	3	New HIV+ at intake	Primary or lower	1	no	0	Married	1	1	1	1	Yes	1	1	0
Community15	1416	Male	35-64	3	Diagnosed prior to intake	Secondary or higher	2	yes	1	Married	1	1	0	0	No	0	0	0
Community15	1417	Female	25-34	2	Diagnosed prior to intake	Secondary or higher	2	no	0	Married	1	1	1	1	Yes	1	1	0
Community15	1418	Female	35-64	3	Diagnosed prior to intake	Primary or lower	1	yes	1	Single/never married	1	1	0	1	Yes	1	1	0
Community15	1419	Female	16-24	1	New HIV+ at intake	Secondary or higher	2	no	0	Married	1	0	0	1	Yes	1	1	0
Community15	1420	Male	25-34	2	New HIV+ at intake	Secondary or higher	2	yes	1	Married	1	1	0	1	Yes	1	1	0
Community15	1421	Female	25-34	2	Diagnosed prior to intake	Secondary or higher	2	no	0	Single/never married	1	1	1	1	Yes	1	1	0
Community15	1422	Female	35-64	3	Diagnosed prior to intake	Secondary or higher	2	no	0	Single/never married	1	1	0	1	Yes	1	1	0
Community15	1423	Female	35-64	3	New HIV+ at intake	Primary or lower	1	no	0	Single/never married	1	0	0	1	Yes	1	1	0
Community15	1424	Male	35-64	3	New HIV+ at intake	Primary or lower	1	yes	1	Married	0	NA		0	No	0	0	0
Community15	1425	Female	25-34	2	Diagnosed prior to intake	Secondary or higher	2	no	0	Single/never married	1	1	1	1	Yes	1	1	0
Community15	1426	Female	35-64	3	Diagnosed prior to intake	Secondary or higher	2	yes	1	Divorced/Separated/Widowed	1	1	0	1	Yes	1	1	0
Community15	1427	Male	35-64	3	Diagnosed prior to intake	Primary or lower	1	no	0	Single/never married	1	1	0	1	Yes	1	1	0
Community15	1428	Male	35-64	3	New HIV+ at intake	Secondary or higher	2	yes	1	Single/never married	1	1	1	1	Yes	1	1	0
Community15	1429	Male	35-64	3	Diagnosed prior to intake	Secondary or higher	2	yes	1	Single/never married	1	1	0	1	Yes	1	1	0
Community15	1430	Female	25-34	2	New HIV+ at intake	Secondary or higher	2	yes	1	Single/never married	1	0	0	1	Yes	1	1	0
Community15	1431	Male	35-64	3	Diagnosed prior to intake	Primary or lower	1	no	0	Single/never married	1	1	0	1	Yes	1	1	0
Community15	1432	Male	35-64	3	New HIV+ at intake	Secondary or higher	2	no	0	Single/never married	1	1	1	1	Yes	1	1	0
Community15	1433	Male	25-34	2	Diagnosed prior to intake	Secondary or higher	2	yes	1	Single/never married	0	NA		0	No	0	0	0
Community15	1434	Female	25-34	2	New HIV+ at intake	Secondary or higher	2	yes	1	Single/never married	1	1	1	1	Yes	1	1	0
Community15	1435	Male	25-34	2	New HIV+ at intake	Secondary or higher	2	yes	1	Single/never married	1	1	1	1	No	0	0	0
Community15	1436	Female	35-64	3	Diagnosed prior to intake	Secondary or higher	2	no	0	Single/never married	1	1	1	1	Yes	1	1	0
Community15	1437	Male	25-34	2	Diagnosed prior to intake	Secondary or higher	2	yes	1	Married	1	1	1	1	Yes	1	1	0
Community15	1438	Female	25-34	2	Diagnosed prior to intake	Secondary or higher	2	yes	1	Married	1	1	1	1	Yes	1	1	0
Community15	1439	Female	16-24	1	New HIV+ at intake	Secondary or higher	2	no	0	Single/never married	1	0	0	1	Yes	1	1	0
Community15	1440	Female	16-24	1	Diagnosed prior to intake	Secondary or higher	2	yes	1	Married	1	1	1	1	Yes	1	1	0
Community15	1441	Female	25-34	2	Diagnosed prior to intake	Secondary or higher	2	no	0	Married	0	NA		0	No	0	0	0
Community15	1442	Female	25-34	2	New HIV+ at intake	Secondary or higher	2	yes	1	Single/never married	0	NA		0	No	0	0	0
Community15	1443	Male	25-34	2	New HIV+ at intake	Secondary or higher	2	yes	1	Married	1	1	0	1	Yes	1	1	0
Community15	1444	Male	35-64	3	Diagnosed prior to intake	Secondary or higher	2	yes	1	Divorced/Separated/Widowed	1	1	1	1	Yes	1	1	0
Community15	1445	Male	35-64	3	New HIV+ at intake	Secondary or higher	2	no	0	Married	0	NA		0	No	0	0	0
Community15	1446	Female	16-24	1	New HIV+ at intake	Secondary or higher	2	no	0	Single/never married	1	0	0	1	Yes	1	1	0
Community15	1447	Male	25-34	2	New HIV+ at intake	Secondary or higher	2	yes	1	Single/never married	1	1	1	1	Yes	1	1	0
Community15	1448	Female	25-34	2	Diagnosed prior to intake	Secondary or higher	2	no	0	Married	1	1	1	1	Yes	1	1	0
Community15	1449	Female	35-64	3	Diagnosed prior to intake	Primary or lower	1	no	0	Married	1	1	0	1	Yes	1	1	0
Community15	1450	Male	35-64	3	Diagnosed prior to intake	Primary or lower	1	yes	1	Married	1	1	0	0	NA	0	0	0
Community15	1451	Female	35-64	3	Diagnosed prior to intake	Secondary or higher	2	yes	1	Married	0	NA		0	No	0	0	0
Community15	1452	Female	35-64	3	Diagnosed prior to intake	Secondary or higher	2	no	0	Married	1	1	1	1	Yes	1	1	0
Community15	1453	Male	25-34	2	New HIV+ at intake	Secondary or higher	2	yes	1	Married	0	NA		0	No	0	0	0
Community15	1454	Male	25-34	2	Diagnosed prior to intake	Primary or lower	1	yes	1	Single/never married	0	NA		0	No	0	0	0
Community15	1455	Male	25-34	2	Diagnosed prior to intake	Secondary or higher	2	no	0	Single/never married	1	1	0	1	Yes	1	1	0
Community15	1456	Female	35-64	3	Diagnosed prior to intake	Primary or lower	1	no	0	Single/never married	1	1	1	1	Yes	1	1	0
Community15	1457	Female	25-34	2	New HIV+ at intake	Secondary or higher	2	no	0	Single/never married	1	1	0	1	NA	0	0	1
Community15	1458	Female	25-34	2	New HIV+ at intake	Secondary or higher	2	no	0	Married	1	1	1	1	Yes	1	1	0
Community15	1459	Male	25-34	2	Diagnosed prior to intake	Secondary or higher	2	yes	1	Single/never married	1	1	1	1	Yes	1	1	0
Community15	1460	Female	25-34	2	New HIV+ at intake	Secondary or higher	2	yes	1	Single/never married	1	0	0	0	No	0	0	0
Community15	1461	Female	16-24	1	Diagnosed prior to intake	Secondary or higher	2	no	0	Single/never married	1	0	0	1	Yes	1	1	0
Community15	1462	Female	25-34	2	Diagnosed prior to intake	Primary or lower	1	no	0	Married	0	NA		0	No	0	0	0
Community15	1463	Male	35-64	3	New HIV+ at intake	Secondary or higher	2	yes	1	Married	1	1	1	0	No	0	0	0
Community15	1464	Female	35-64	3	New HIV+ at intake	Primary or lower	1	yes	1	Single/never married	1	1	0	1	Yes	1	1	0
Community15	1465	Female	25-34	2	New HIV+ at intake	Secondary or higher	2	no	0	Single/never married	1	1	0	1	Yes	1	1	0
Community15	1466	Female	16-24	1	New HIV+ at intake	Secondary or higher	2	no	0	Single/never married	1	1	1	1	Yes	1	1	0
Community15	1467	Female	35-64	3	New HIV+ at intake	Secondary or higher	2	no	0	Single/never married	1	1	1	1	Yes	1	1	0
Community15	1468	Female	25-34	2	New HIV+ at intake	Secondary or higher	2	yes	1	Single/never married	0	NA		0	NA	0	0	0
Community15	1469	Female	35-64	3	Diagnosed prior to intake	Secondary or higher	2	yes	1	Single/never married	1	1	1	1	Yes	1	1	0
Community15	1470	Female	25-34	2	New HIV+ at intake	Secondary or higher	2	no	0	Single/never married	1	1	1	1	Yes	1	1	0
Community15	1471	Male	25-34	2	New HIV+ at intake	Secondary or higher	2	yes	1	Single/never married	0	NA		0	No	0	0	0
Community15	1472	Female	16-24	1	New HIV+ at intake	Secondary or higher	2	no	0	Single/never married	1	0	0	1	Yes	1	1	0
Community15	1473	Female	25-34	2	Diagnosed prior to intake	Secondary or higher	2	no	0	Single/never married	1	1	0	1	Yes	1	1	0
Community15	1474	Female	25-34	2	Diagnosed prior to intake	Secondary or higher	2	no	0	Single/never married	0	NA		0	No	0	0	0
Community15	1475	Female	16-24	1	Diagnosed prior to intake	Secondary or higher	2	no	0	Married	1	0	0	1	Yes	1	1	0
Community15	1476	Female	25-34	2	Diagnosed prior to intake	Primary or lower	1	yes	1	Single/never married	1	1	1	1	Yes	1	1	0
Community15	1477	Female	35-64	3	Diagnosed prior to intake	Primary or lower	1	no	0	Single/never married	1	1	0	1	No	0	0	0
Community15	1478	Female	25-34	2	Diagnosed prior to intake	Secondary or higher	2	no	0	Married	1	1	1	1	Yes	1	1	0
Community15	1479	Female	16-24	1	New HIV+ at intake	Secondary or higher	2	no	0	Married	1	1	1	1	Yes	1	1	0
Community15	1480	Female	25-34	2	Diagnosed prior to intake	Secondary or higher	2	no	0	Single/never married	1	1	1	1	Yes	1	1	0
Community15	1481	Male	25-34	2	New HIV+ at intake	Secondary or higher	2	no	0	Single/never married	0	NA		0	No	0	0	0
Community15	1482	Male	16-24	1	New HIV+ at intake	Secondary or higher	2	no	0	Single/never married	1	1	1	1	Yes	1	1	0
Community15	1483	Male	35-64	3	New HIV+ at intake	Secondary or higher	2	yes	1	Married	0	NA		0	No	0	0	0
Community15	1484	Male	25-34	2	New HIV+ at intake	Secondary or higher	2	no	0	Single/never married	1	1	1	1	Yes	1	1	0
Community15	1485	Female	35-64	3	Diagnosed prior to intake	Primary or lower	1	yes	1	Married	1	1	0	1	Yes	1	1	0
Community15	1486	Male	16-24	1	New HIV+ at intake	Secondary or higher	2	no	0	Single/never married	0	NA		0	No	0	0	0
Community15	1487	Female	25-34	2	Diagnosed prior to intake	Secondary or higher	2	yes	1	Single/never married	1	1	0	1	Yes	1	1	0
Community15	1488	Female	25-34	2	New HIV+ at intake	Secondary or higher	2	yes	1	Single/never married	0	NA		0	No	0	0	0
Community15	1489	Female	16-24	1	Diagnosed prior to intake	Secondary or higher	2	yes	1	Single/never married	1	1	1	1	Yes	1	1	0
Community15	1490	Male	25-34	2	New HIV+ at intake	Primary or lower	1	yes	1	Single/never married	1	1	0	1	Yes	0	0	0
Community15	1491	Male	35-64	3	Diagnosed prior to intake	Secondary or higher	2	yes	1	Single/never married	1	1	1	0	No	0	0	0
Community15	1492	Male	35-64	3	New HIV+ at intake	Primary or lower	1	yes	1	Single/never married	1	1	1	1	Yes	1	1	0
Community15	1493	Female	35-64	3	New HIV+ at intake	Secondary or higher	2	yes	1	Divorced/Separated/Widowed	0	NA		0	No	0	0	0
Community15	1494	Female	25-34	2	New HIV+ at intake	Secondary or higher	2	yes	1	Single/never married	1	1	1	1	Yes	1	1	0
Community15	1495	Female	35-64	3	Diagnosed prior to intake	Secondary or higher	2	yes	1	Married	0	NA		0	No	0	0	0
Community15	1496	Male	35-64	3	New HIV+ at intake	Secondary or higher	2	yes	1	Single/never married	1	1	0	1	Yes	1	1	0
Community15	1497	Male	35-64	3	New HIV+ at intake	Secondary or higher	2	yes	1	Married	1	1	1	1	Yes	1	1	0
Community15	1498	Female	16-24	1	New HIV+ at intake	Secondary or higher	2	no	0	Single/never married	1	1	1	1	Yes	1	1	0
Community15	1499	Female	25-34	2	Diagnosed prior to intake	Primary or lower	1	yes	1	Single/never married	1	1	1	1	Yes	1	1	0
Community15	1500	Female	25-34	2	Diagnosed prior to intake	Secondary or higher	2	yes	1	Single/never married	1	0	0	1	Yes	1	1	0
Community15	1501	Male	35-64	3	Diagnosed prior to intake	Primary or lower	1	no	0	Married	1	1	1	1	Yes	1	1	0
Community15	1502	Female	16-24	1	Diagnosed prior to intake	Secondary or higher	2	no	0	Single/never married	1	1	0	1	Yes	1	1	0
Community15	1503	Female	35-64	3	New HIV+ at intake	Primary or lower	1	no	0	Married	1	1	1	1	Yes	1	1	0
Community15	1504	Male	25-34	2	New HIV+ at intake	Secondary or higher	2	yes	1	Married	1	1	0	1	Yes	1	1	0
Community15	1505	Male	25-34	2	New HIV+ at intake	Secondary or higher	2	yes	1	Single/never married	1	1	1	1	Yes	1	1	0
Community15	1506	Male	35-64	3	New HIV+ at intake	Primary or lower	1	no	0	Married	1	1	1	1	Yes	1	1	0
Community15	1507	Female	35-64	3	Diagnosed prior to intake	Primary or lower	1	yes	1	Married	1	1	0	1	Yes	1	1	0
Community15	1508	Male	25-34	2	Diagnosed prior to intake	Secondary or higher	2	yes	1	Married	1	1	1	1	Yes	1	1	0
Community15	1509	Male	35-64	3	New HIV+ at intake	Secondary or higher	2	yes	1	Single/never married	1	1	1	1	Yes	1	1	0
Community15	1510	Female	35-64	3	New HIV+ at intake	Secondary or higher	2	yes	1	Single/never married	0	NA		0	No	0	0	0
Community15	1511	Female	35-64	3	Diagnosed prior to intake	Secondary or higher	2	no	0	Married	1	1	1	1	Yes	1	1	0
Community15	1512	Female	16-24	1	New HIV+ at intake	Secondary or higher	2	yes	1	Single/never married	1	1	1	1	Yes	1	1	0
Community15	1513	Male	25-34	2	New HIV+ at intake	Secondary or higher	2	yes	1	Single/never married	1	1	0	1	No	0	0	0
Community15	1514	Male	35-64	3	New HIV+ at intake	Secondary or higher	2	yes	1	Single/never married	1	1	1	1	Yes	1	1	0
Community15	1515	Female	35-64	3	Diagnosed prior to intake	Secondary or higher	2	no	0	Single/never married	1	1	1	1	Yes	1	1	0
Community15	1516	Female	35-64	3	New HIV+ at intake	Secondary or higher	2	yes	1	Married	0	NA		0	No	0	0	0
Community15	1517	Male	35-64	3	Diagnosed prior to intake	Secondary or higher	2	yes	1	Married	0	NA		0	No	0	0	0
Community15	1518	Male	25-34	2	Diagnosed prior to intake	Secondary or higher	2	no	0	Single/never married	1	0	0	1	Yes	1	1	0
Community15	1519	Male	35-64	3	New HIV+ at intake	Secondary or higher	2	yes	1	Single/never married	1	1	0	1	Yes	1	1	0
Community15	1520	Female	35-64	3	New HIV+ at intake	Primary or lower	1	no	0	Married	1	1	1	1	Yes	1	1	0
Community15	1521	Male	25-34	2	New HIV+ at intake	Secondary or higher	2	yes	1	Single/never married	0	NA		0	No	0	0	0
Community15	1522	Male	25-34	2	New HIV+ at intake	Primary or lower	1	yes	1	Single/never married	1	1	0	1	Yes	1	1	0
Community15	1523	Female	35-64	3	Diagnosed prior to intake	Secondary or higher	2	no	0	Single/never married	1	1	1	1	Yes	1	1	0
Community15	1524	Female	35-64	3	Diagnosed prior to intake	Secondary or higher	2	no	0	Married	1	1	1	1	Yes	1	1	0
Community15	1525	Female	35-64	3	Diagnosed prior to intake	Secondary or higher	2	yes	1	Single/never married	1	1	0	1	Yes	1	1	0
Community15	1526	Female	16-24	1	New HIV+ at intake	Primary or lower	1	yes	1	Single/never married	1	1	0	1	Yes	1	1	0
Community15	1527	Female	25-34	2	New HIV+ at intake	Secondary or higher	2	yes	1	Single/never married	0	NA		0	No	0	0	0
Community15	1528	Female	25-34	2	Diagnosed prior to intake	Secondary or higher	2	no	0	Married	1	0	0	0	No	0	0	0
Community15	1529	Male	35-64	3	Diagnosed prior to intake	Secondary or higher	2	yes	1	Single/never married	1	1	0	1	NA	0	0	1
Community15	1530	Female	25-34	2	New HIV+ at intake	Secondary or higher	2	yes	1	Single/never married	1	1	1	1	Yes	1	1	0
Community15	1531	Female	25-34	2	Diagnosed prior to intake	Secondary or higher	2	yes	1	Single/never married	1	1	1	1	Yes	1	1	0
Community15	1532	Female	16-24	1	Diagnosed prior to intake	Secondary or higher	2	yes	1	Single/never married	1	1	0	1	Yes	1	1	0
Community15	1533	Male	35-64	3	New HIV+ at intake	Secondary or higher	2	yes	1	Married	1	1	1	1	Yes	1	1	0
Community15	1534	Male	35-64	3	New HIV+ at intake	Primary or lower	1	yes	1	Single/never married	1	1	1	1	Yes	1	1	0
Community15	1535	Male	35-64	3	Diagnosed prior to intake	Primary or lower	1	yes	1	Single/never married	1	1	0	1	NA	0	0	1
Community15	1536	Male	35-64	3	Diagnosed prior to intake	Primary or lower	1	yes	1	Single/never married	1	1	1	0	No	0	0	0
Community15	1537	Female	25-34	2	Diagnosed prior to intake	Secondary or higher	2	no	0	Single/never married	1	1	0	1	Yes	1	1	0
Community15	1538	Female	16-24	1	Diagnosed prior to intake	Secondary or higher	2	no	0	Married	0	NA		0	No	0	0	0
Community15	1539	Female	25-34	2	New HIV+ at intake	Secondary or higher	2	yes	1	Single/never married	1	1	1	1	Yes	1	1	0
Community15	1540	Female	35-64	3	New HIV+ at intake	Secondary or higher	2	yes	1	Single/never married	1	1	0	1	Yes	1	1	0
Community15	1541	Female	25-34	2	New HIV+ at intake	Secondary or higher	2	yes	1	Single/never married	1	1	0	1	Yes	1	1	0
Community15	1542	Female	35-64	3	New HIV+ at intake	Secondary or higher	2	yes	1	Single/never married	0	NA		0	No	0	0	0
Community15	1543	Male	35-64	3	New HIV+ at intake	Primary or lower	1	yes	1	Single/never married	1	1	1	1	Yes	1	1	0
Community15	1544	Male	35-64	3	Diagnosed prior to intake	Primary or lower	1	no	0	Divorced/Separated/Widowed	1	0	0	1	Yes	1	1	0
Community15	1545	Female	35-64	3	Diagnosed prior to intake	Primary or lower	1	no	0	Married	1	1	1	1	Yes	1	1	0
Community15	1546	Male	16-24	1	Diagnosed prior to intake	Primary or lower	1	no	0	Single/never married	1	1	1	1	Yes	1	1	0
Community15	1547	Female	35-64	3	New HIV+ at intake	Primary or lower	1	yes	1	Married	1	1	0	1	Yes	1	1	0
Community15	1548	Female	25-34	2	New HIV+ at intake	Secondary or higher	2	yes	1	Single/never married	1	1	1	1	Yes	1	1	0
Community15	1549	Female	35-64	3	New HIV+ at intake	Primary or lower	1	yes	1	Single/never married	1	1	0	1	Yes	1	1	0
Community15	1550	Male	35-64	3	New HIV+ at intake	Secondary or higher	2	no	0	Married	1	1	1	1	Yes	1	1	0
Community15	1551	Male	35-64	3	New HIV+ at intake	Secondary or higher	2	yes	1	Single/never married	1	1	1	1	Yes	1	1	0
Community15	1552	Female	35-64	3	Diagnosed prior to intake	Secondary or higher	2	yes	1	Married	1	1	1	1	Yes	1	1	0
Community15	1553	Female	16-24	1	New HIV+ at intake	Secondary or higher	2	yes	1	Married	1	1	1	1	Yes	1	1	0
Community15	1554	Female	25-34	2	New HIV+ at intake	Secondary or higher	2	no	0	Married	0	NA		0	No	0	0	0
Community15	1555	Female	35-64	3	Diagnosed prior to intake	Secondary or higher	2	yes	1	Single/never married	1	1	1	1	Yes	1	1	0
Community15	1556	Female	35-64	3	New HIV+ at intake	Secondary or higher	2	yes	1	Single/never married	1	1	1	1	Yes	1	1	0
Community15	1557	Male	25-34	2	Diagnosed prior to intake	Secondary or higher	2	yes	1	Married	1	1	1	1	Yes	1	1	0
Community15	1558	Female	35-64	3	Diagnosed prior to intake	Primary or lower	1	yes	1	Married	1	1	0	1	Yes	1	1	0
Community15	1559	Male	35-64	3	New HIV+ at intake	Secondary or higher	2	yes	1	Married	1	1	1	1	Yes	1	1	0
Community15	1560	Male	35-64	3	New HIV+ at intake	Secondary or higher	2	no	0	Single/never married	1	1	1	1	Yes	1	1	0
Community15	1561	Female	35-64	3	Diagnosed prior to intake	Secondary or higher	2	yes	1	Single/never married	1	1	1	1	Yes	1	1	0
Community15	1562	Male	25-34	2	New HIV+ at intake	Secondary or higher	2	yes	1	Single/never married	1	1	0	1	No	0	0	0
Community15	1563	Male	35-64	3	Diagnosed prior to intake	Secondary or higher	2	yes	1	Single/never married	1	0	0	1	Yes	1	1	0
Community15	1564	Female	35-64	3	Diagnosed prior to intake	Primary or lower	1	yes	1	Married	1	1	0	1	Yes	1	1	0
Community15	1565	Female	25-34	2	Diagnosed prior to intake	Secondary or higher	2	yes	1	Single/never married	1	0	0	1	Yes	1	1	0
Community15	1566	Female	16-24	1	New HIV+ at intake	Secondary or higher	2	no	0	Single/never married	1	1	1	1	Yes	1	1	0
Community15	1567	Female	25-34	2	Diagnosed prior to intake	Primary or lower	1	yes	1	Single/never married	1	1	0	1	Yes	1	1	0
Community15	1568	Female	25-34	2	Diagnosed prior to intake	Secondary or higher	2	no	0	Single/never married	1	1	0	1	Yes	1	1	0
Community15	1569	Female	35-64	3	New HIV+ at intake	Primary or lower	1	yes	1	Divorced/Separated/Widowed	1	1	1	1	Yes	1	1	0
Community15	1570	Female	35-64	3	Diagnosed prior to intake	Secondary or higher	2	yes	1	Single/never married	0	NA		0	No	0	0	0
Community15	1571	Female	16-24	1	New HIV+ at intake	Secondary or higher	2	no	0	Single/never married	1	1	0	1	Yes	1	1	0
Community15	1572	Female	35-64	3	Diagnosed prior to intake	Secondary or higher	2	yes	1	Married	1	0	0	1	Yes	1	1	0
Community15	1573	Female	16-24	1	New HIV+ at intake	Secondary or higher	2	no	0	Married	1	1	0	0	No	0	0	0
Community15	1574	Male	25-34	2	New HIV+ at intake	Secondary or higher	2	unk		Single/never married	0	NA		0	No	0	0	0
Community15	1575	Female	25-34	2	New HIV+ at intake	Secondary or higher	2	yes	1	Single/never married	1	1	1	1	Yes	1	1	0
Community15	1576	Male	35-64	3	New HIV+ at intake	Secondary or higher	2	yes	1	Married	0	NA		0	No	0	0	0
Community15	1577	Male	35-64	3	New HIV+ at intake	Secondary or higher	2	yes	1	Single/never married	0	NA		0	No	0	0	0
Community15	1578	Female	16-24	1	Diagnosed prior to intake	Secondary or higher	2	no	0	Single/never married	1	1	1	1	Yes	1	1	0
Community15	1579	Male	25-34	2	Diagnosed prior to intake	Secondary or higher	2	yes	1	Single/never married	1	0	0	1	Yes	1	1	0
Community15	1580	Male	25-34	2	New HIV+ at intake	Secondary or higher	2	yes	1	Single/never married	1	1	1	1	Yes	1	1	0
Community15	1581	Male	35-64	3	New HIV+ at intake	Secondary or higher	2	no	0	Single/never married	1	1	0	1	No	0	0	0
Community15	1582	Male	35-64	3	Diagnosed prior to intake	Secondary or higher	2	no	0	Single/never married	1	1	1	1	Yes	1	1	0
Community15	1583	Female	25-34	2	Diagnosed prior to intake	Secondary or higher	2	no	0	Married	1	1	1	1	Yes	1	1	0
Community15	1584	Female	35-64	3	Diagnosed prior to intake	Secondary or higher	2	yes	1	Married	1	1	0	1	Yes	1	1	0
Community15	1585	Female	35-64	3	New HIV+ at intake	Secondary or higher	2	yes	1	Married	1	1	1	1	Yes	1	1	0
Community15	1586	Female	16-24	1	New HIV+ at intake	Primary or lower	1	no	0	Single/never married	1	1	1	1	Yes	1	1	0
Community15	1587	Male	25-34	2	Diagnosed prior to intake	Primary or lower	1	no	0	Married	1	1	0	1	No	0	0	0
Community15	1588	Female	16-24	1	New HIV+ at intake	Secondary or higher	2	no	0	Single/never married	0	NA		0	No	0	0	0
Community15	1589	Male	25-34	2	New HIV+ at intake	Secondary or higher	2	yes	1	Single/never married	1	1	0	1	Yes	1	1	0
Community15	1590	Male	35-64	3	Diagnosed prior to intake	Primary or lower	1	yes	1	Married	0	NA		0	No	0	0	0
Community15	1591	Male	35-64	3	Diagnosed prior to intake	Secondary or higher	2	no	0	Single/never married	1	1	1	1	Yes	1	1	0
Community15	1592	Female	25-34	2	New HIV+ at intake	Secondary or higher	2	yes	1	Single/never married	1	1	0	1	Yes	1	1	0
Community15	1593	Female	25-34	2	New HIV+ at intake	Secondary or higher	2	no	0	Single/never married	1	1	1	1	Yes	1	1	0
Community15	1594	Female	25-34	2	Diagnosed prior to intake	Secondary or higher	2	no	0	Married	1	1	1	1	Yes	1	1	0
Community15	1595	Male	25-34	2	New HIV+ at intake	Secondary or higher	2	no	0	Single/never married	1	0		1	Yes	1	1	0
Community15	1596	Male	35-64	3	New HIV+ at intake	Primary or lower	1	no	0	Married	1	1	1	1	Yes	1	1	0
Community15	1597	Male	16-24	1	New HIV+ at intake	Secondary or higher	2	yes	1	Single/never married	1	1	1	1	Yes	1	1	0
Community15	1598	Female	35-64	3	Diagnosed prior to intake	Primary or lower	1	no	0	Divorced/Separated/Widowed	1	1	0	0	No	0	0	0
Community15	1599	Male	35-64	3	Diagnosed prior to intake	Primary or lower	1	yes	1	Married	1	1	0	1	Yes	1	1	0
Community15	1600	Male	16-24	1	Diagnosed prior to intake	Secondary or higher	2	no	0	Single/never married	1	1	1	1	Yes	1	1	0
Community15	1601	Female	35-64	3	Diagnosed prior to intake	Primary or lower	1	yes	1	Single/never married	1	1	1	1	Yes	1	1	0
Community15	1602	Male	25-34	2	New HIV+ at intake	Secondary or higher	2	yes	1	Single/never married	1	1	1	1	Yes	1	1	0
Community15	1603	Male	25-34	2	Diagnosed prior to intake	Primary or lower	1	yes	1	Single/never married	1	1	0	1	Yes	1	1	0
Community15	1604	Female	25-34	2	Diagnosed prior to intake	Secondary or higher	2	no	0	Single/never married	1	1	1	1	Yes	1	1	0
Community15	1605	Male	35-64	3	New HIV+ at intake	Primary or lower	1	yes	1	Married	1	1	1	1	NA	0	0	1
Community15	1606	Female	25-34	2	New HIV+ at intake	Secondary or higher	2	yes	1	Single/never married	1	0	0	1	Yes	1	1	0
Community15	1607	Male	35-64	3	Diagnosed prior to intake	Secondary or higher	2	yes	1	Married	1	1	1	1	Yes	1	1	0
Community15	1608	Female	35-64	3	New HIV+ at intake	Secondary or higher	2	no	0	Single/never married	1	1	0	1	Yes	1	1	0
Community15	1609	Female	25-34	2	New HIV+ at intake	Secondary or higher	2	yes	1	Single/never married	1	1	1	1	Yes	1	1	0
Community15	1610	Female	35-64	3	New HIV+ at intake	Primary or lower	1	yes	1	Married	1	1	0	1	Yes	1	1	0
Community15	1611	Male	35-64	3	New HIV+ at intake	Secondary or higher	2	yes	1	Married	1	1	0	1	Yes	1	1	0
Community15	1612	Female	35-64	3	New HIV+ at intake	Primary or lower	1	no	0	Single/never married	1	1	0	1	Yes	1	1	0
Community15	1613	Male	35-64	3	Diagnosed prior to intake	Secondary or higher	2	yes	1	Single/never married	1	1	1	1	Yes	1	1	0
Community15	1614	Female	35-64	3	Diagnosed prior to intake	Secondary or higher	2	yes	1	Single/never married	1	1	1	1	Yes	1	1	0
Community15	1615	Female	25-34	2	Diagnosed prior to intake	Secondary or higher	2	no	0	Married	1	1	0	1	Yes	1	1	0
Community15	1616	Male	25-34	2	New HIV+ at intake	Primary or lower	1	yes	1	Single/never married	1	1	0	1	No	0	0	0
Community15	1617	Female	35-64	3	New HIV+ at intake	Primary or lower	1	no	0	Single/never married	1	1	1	1	Yes	1	1	0
Community15	1618	Female	16-24	1	Diagnosed prior to intake	Secondary or higher	2	no	0	Single/never married	1	1	1	1	Yes	1	1	0
Community15	1619	Female	35-64	3	Diagnosed prior to intake	Primary or lower	1	no	0	Single/never married	1	1	1	1	Yes	1	1	0
Community15	1620	Female	16-24	1	New HIV+ at intake	Secondary or higher	2	no	0	Single/never married	1	1	1	1	Yes	1	1	0
Community15	1621	Female	35-64	3	Diagnosed prior to intake	Primary or lower	1	yes	1	Single/never married	1	1	0	1	Yes	1	1	0
Community15	1622	Male	25-34	2	New HIV+ at intake	Secondary or higher	2	no	0	Single/never married	1	1	1	1	Yes	1	1	0
Community15	1623	Female	35-64	3	New HIV+ at intake	Primary or lower	1	no	0	Divorced/Separated/Widowed	1	1	1	1	Yes	1	1	0
Community15	1624	Male	16-24	1	New HIV+ at intake	Secondary or higher	2	no	0	Single/never married	1	1	1	1	Yes	1	1	0
Community2	1625	Female	35-64	3	New HIV+ at intake	Secondary or higher	2	no	0	Single/never married	1	1	0	1	Yes	1	1	0
Community2	1626	Female	25-34	2	Diagnosed prior to intake	Secondary or higher	2	yes	1	Single/never married	0	NA		0	No	0	0	0
Community2	1627	Male	16-24	1	New HIV+ at intake	Secondary or higher	2	no	0	Single/never married	1	1	0	1	No	0	0	0
Community2	1628	Female	35-64	3	New HIV+ at intake	Secondary or higher	2	no	0	Single/never married	1	1	1	1	Yes	1	1	0
Community2	1629	Male	35-64	3	Diagnosed prior to intake	Primary or lower	1	no	0	Single/never married	1	1	1	0	NA	0	0	1
Community2	1630	Female	35-64	3	Diagnosed prior to intake	Secondary or higher	2	yes	1	Single/never married	0	NA		0	No	0	0	0
Community2	1631	Female	35-64	3	Diagnosed prior to intake	Secondary or higher	2	no	0	Single/never married	1	1	1	1	Yes	1	1	0
Community2	1632	Female	25-34	2	Diagnosed prior to intake	Secondary or higher	2	yes	1	Single/never married	1	1	0	1	Yes	1	1	0
Community2	1633	Female	35-64	3	New HIV+ at intake	Primary or lower	1	no	0	Single/never married	1	1	1	1	Yes	1	1	0
Community2	1634	Female	35-64	3	Diagnosed prior to intake	Secondary or higher	2	yes	1	Single/never married	1	0	0	1	Yes	1	1	0
Community2	1635	Female	35-64	3	Diagnosed prior to intake	Primary or lower	1	no	0	Single/never married	1	1	1	1	Yes	1	0	0
Community2	1636	Male	25-34	2	New HIV+ at intake	Secondary or higher	2	yes	1	Married	0	NA		0	No	0	0	0
Community2	1637	Male	35-64	3	Diagnosed prior to intake	Secondary or higher	2	yes	1	Single/never married	1	1	1	1	Yes	1	1	0
Community2	1638	Female	35-64	3	Diagnosed prior to intake	Secondary or higher	2	no	0	Single/never married	1	0	0	1	Yes	1	1	0
Community2	1639	Male	35-64	3	New HIV+ at intake	Primary or lower	1	yes	1	Single/never married	1	1	0	1	Yes	1	1	0
Community2	1640	Male	35-64	3	New HIV+ at intake	Secondary or higher	2	yes	1	Single/never married	1	1	1	1	Yes	1	1	0
Community2	1641	Female	16-24	1	New HIV+ at intake	Secondary or higher	2	yes	1	Single/never married	1	1	1	1	Yes	1	1	0
Community2	1642	Male	25-34	2	New HIV+ at intake	Secondary or higher	2	yes	1	Single/never married	0	NA		0	No	0	0	0
Community2	1643	Male	35-64	3	New HIV+ at intake	Secondary or higher	2	no	0	Single/never married	1	1	0	1	Yes	1	1	0
Community2	1644	Male	35-64	3	Diagnosed prior to intake	Secondary or higher	2	no	0	Single/never married	1	1	1	1	Yes	1	1	0
Community2	1645	Male	35-64	3	Diagnosed prior to intake	Secondary or higher	2	yes	1	Married	1	1	1	1	Yes	1	1	0
Community2	1646	Male	35-64	3	New HIV+ at intake	Primary or lower	1	yes	1	Single/never married	1	1	1	1	Yes	1	1	0
Community2	1647	Female	35-64	3	Diagnosed prior to intake	Primary or lower	1	no	0	Married	1	1	1	1	Yes	1	1	0
Community2	1648	Male	25-34	2	New HIV+ at intake	Secondary or higher	2	yes	1	Single/never married	1	1	0	1	Yes	1	1	0
Community2	1649	Female	25-34	2	New HIV+ at intake	Secondary or higher	2	yes	1	Single/never married	1	1	1	1	Yes	1	1	0
Community2	1650	Male	35-64	3	New HIV+ at intake	Secondary or higher	2	yes	1	Divorced/Separated/Widowed	0	NA		0	No	0	0	0
Community2	1651	Male	35-64	3	Diagnosed prior to intake	Primary or lower	1	no	0	Married	1	1	1	1	Yes	1	1	0
Community2	1652	Male	35-64	3	New HIV+ at intake	Primary or lower	1	yes	1	Single/never married	1	1	0	1	Yes	1	1	0
Community2	1653	Female	25-34	2	New HIV+ at intake	Secondary or higher	2	no	0	Single/never married	1	1	0	1	Yes	1	1	0
Community2	1654	Female	25-34	2	Diagnosed prior to intake	Secondary or higher	2	no	0	Married	1	1	1	1	Yes	1	1	0
Community2	1655	Female	35-64	3	New HIV+ at intake	Secondary or higher	2	no	0	Single/never married	1	1	0	1	Yes	1	1	0
Community2	1656	Female	16-24	1	New HIV+ at intake	Secondary or higher	2	no	0	Single/never married	1	0	0	1	Yes	1	1	0
Community2	1657	Female	16-24	1	New HIV+ at intake	Secondary or higher	2	no	0	Single/never married	1	1	1	1	Yes	1	1	0
Community2	1658	Female	35-64	3	Diagnosed prior to intake	Primary or lower	1	no	0	Single/never married	1	1	1	1	Yes	1	1	0
Community2	1659	Female	25-34	2	Diagnosed prior to intake	Primary or lower	1	no	0	Single/never married	1	1	1	0	No	0	0	0
Community2	1660	Female	25-34	2	Diagnosed prior to intake	Primary or lower	1	no	0	Single/never married	1	1	1	1	Yes	1	1	0
Community2	1661	Female	35-64	3	Diagnosed prior to intake	Primary or lower	1	no	0	Single/never married	0	NA		0	No	0	0	0
Community2	1662	Male	25-34	2	New HIV+ at intake	Secondary or higher	2	yes	1	Single/never married	1	1	0	1	Yes	1	1	0
Community2	1663	Female	35-64	3	New HIV+ at intake	Primary or lower	1	no	0	Married	1	1	1	1	No	0	0	0
Community2	1664	Male	35-64	3	Diagnosed prior to intake	Secondary or higher	2	yes	1	Single/never married	1	0	0	1	Yes	1	1	0
Community2	1665	Male	25-34	2	New HIV+ at intake	Primary or lower	1	yes	1	Single/never married	1	1	1	1	Yes	1	1	0
Community2	1666	Female	35-64	3	Diagnosed prior to intake	Secondary or higher	2	no	0	Single/never married	1	1	1	1	Yes	1	1	0
Community2	1667	Female	35-64	3	Diagnosed prior to intake	Secondary or higher	2	yes	1	Single/never married	1	1	1	1	Yes	1	1	0
Community2	1668	Female	35-64	3	Diagnosed prior to intake	Secondary or higher	2	yes	1	Single/never married	1	1	0	1	Yes	1	1	0
Community2	1669	Female	35-64	3	Diagnosed prior to intake	Secondary or higher	2	no	0	Single/never married	1	1	1	1	Yes	1	1	0
Community2	1670	Female	16-24	1	New HIV+ at intake	Secondary or higher	2	no	0	Single/never married	1	1	1	1	Yes	0	0	0
Community2	1671	Male	35-64	3	New HIV+ at intake	Primary or lower	1	no	0	Married	1	1	1	1	Yes	1	1	0
Community2	1672	Female	25-34	2	Diagnosed prior to intake	Secondary or higher	2	no	0	Single/never married	1	1	1	1	Yes	1	1	0
Community2	1673	Male	25-34	2	New HIV+ at intake	Secondary or higher	2	no	0	Single/never married	1	1	1	1	Yes	1	1	0
Community2	1674	Male	35-64	3	Diagnosed prior to intake	Primary or lower	1	no	0	Divorced/Separated/Widowed	1	1	1	1	Yes	1	1	0
Community2	1675	Female	16-24	1	New HIV+ at intake	Secondary or higher	2	yes	1	Single/never married	1	1	0	1	Yes	1	1	0
Community2	1676	Male	25-34	2	Diagnosed prior to intake	Secondary or higher	2	yes	1	Single/never married	1	1	1	1	Yes	1	1	0
Community2	1677	Male	25-34	2	New HIV+ at intake	Secondary or higher	2	yes	1	Single/never married	1	1	0	1	Yes	1	1	0
Community2	1678	Male	25-34	2	Diagnosed prior to intake	Secondary or higher	2	no	0	Single/never married	0	NA		0	No	0	0	0
Community2	1679	Male	35-64	3	New HIV+ at intake	Secondary or higher	2	yes	1	Married	1	1	1	1	Yes	1	1	0
Community2	1680	Female	35-64	3	Diagnosed prior to intake	Secondary or higher	2	no	0	Single/never married	1	1	1	1	Yes	1	1	0
Community2	1681	Male	25-34	2	New HIV+ at intake	Secondary or higher	2	no	0	Single/never married	1	1	0	1	Yes	1	1	0
Community2	1682	Male	35-64	3	Diagnosed prior to intake	Primary or lower	1	no	0	Single/never married	1	1	0	1	Yes	1	1	0
Community2	1683	Female	25-34	2	Diagnosed prior to intake	Secondary or higher	2	no	0	Single/never married	1	1	0	1	Yes	1	1	0
Community2	1684	Female	35-64	3	New HIV+ at intake	Secondary or higher	2	no	0	Married	0	NA		0	No	0	0	0
Community2	1685	Female	35-64	3	Diagnosed prior to intake	Primary or lower	1	no	0	Married	1	1	0	1	Yes	1	1	0
Community2	1686	Female	25-34	2	Diagnosed prior to intake	Primary or lower	1	no	0	Single/never married	1	1	0	1	No	0	0	0
Community2	1687	Male	35-64	3	Diagnosed prior to intake	Secondary or higher	2	yes	1	Married	1	1	0	1	Yes	1	1	0
Community2	1688	Female	35-64	3	New HIV+ at intake	Secondary or higher	2	no	0	Single/never married	1	1	1	1	Yes	1	1	0
Community2	1689	Male	25-34	2	New HIV+ at intake	Primary or lower	1	yes	1	Married	1	1	1	1	Yes	1	1	0
Community2	1690	Female	35-64	3	Diagnosed prior to intake	Primary or lower	1	no	0	Single/never married	1	1	0	1	Yes	1	1	0
Community2	1691	Female	35-64	3	New HIV+ at intake	Secondary or higher	2	no	0	Single/never married	1	1	1	1	Yes	1	1	0
Community2	1692	Female	25-34	2	New HIV+ at intake	Secondary or higher	2	no	0	Single/never married	1	1	1	1	No	0	0	0
Community2	1693	Female	16-24	1	Diagnosed prior to intake	Secondary or higher	2	no	0	Single/never married	1	1	1	1	Yes	1	1	0
Community2	1694	Female	16-24	1	New HIV+ at intake	Secondary or higher	2	no	0	Single/never married	0	NA		0	No	0	0	0
Community2	1695	Female	25-34	2	New HIV+ at intake	Secondary or higher	2	no	0	Married	0	NA		0	No	0	0	0
Community2	1696	Female	25-34	2	Diagnosed prior to intake	Secondary or higher	2	yes	1	Single/never married	1	1	0	1	Yes	1	1	0
Community2	1697	Male	25-34	2	New HIV+ at intake	Secondary or higher	2	yes	1	Single/never married	1	1	0	1	Yes	0	0	0
Community2	1698	Female	25-34	2	New HIV+ at intake	Primary or lower	1	no	0	Single/never married	1	1	1	1	Yes	1	1	0
Community2	1699	Female	16-24	1	New HIV+ at intake	Secondary or higher	2	no	0	Married	1	1	1	1	Yes	1	1	0
Community2	1700	Male	25-34	2	Diagnosed prior to intake	Secondary or higher	2	yes	1	Single/never married	1	1	1	1	Yes	1	1	0
Community2	1701	Female	16-24	1	Diagnosed prior to intake	Secondary or higher	2	no	0	Single/never married	1	1	0	1	No	0	0	0
Community2	1702	Female	25-34	2	Diagnosed prior to intake	Secondary or higher	2	no	0	Single/never married	1	1	1	1	Yes	1	1	0
Community2	1703	Male	35-64	3	New HIV+ at intake	Secondary or higher	2	no	0	Single/never married	1	1	1	1	Yes	1	1	0
Community2	1704	Male	35-64	3	New HIV+ at intake	Primary or lower	1	no	0	Married	1	1	1	1	Yes	1	1	0
Community2	1705	Female	25-34	2	Diagnosed prior to intake	Secondary or higher	2	yes	1	Single/never married	1	1	0	1	Yes	1	1	0
Community2	1706	Male	35-64	3	Diagnosed prior to intake	Primary or lower	1	yes	1	Single/never married	1	1	0	1	Yes	1	1	0
Community2	1707	Female	16-24	1	New HIV+ at intake	Secondary or higher	2	unk		Single/never married	1	1	1	1	Yes	1	1	0
Community2	1708	Female	16-24	1	Diagnosed prior to intake	Secondary or higher	2	no	0	Single/never married	1	1	1	1	Yes	1	1	0
Community2	1709	Male	35-64	3	Diagnosed prior to intake	Secondary or higher	2	no	0	Married	1	0	0	1	Yes	0	0	0
Community2	1710	Female	25-34	2	Diagnosed prior to intake	Primary or lower	1	no	0	Single/never married	1	1	1	1	Yes	1	1	0
Community2	1711	Female	25-34	2	Diagnosed prior to intake	Secondary or higher	2	no	0	Single/never married	1	1	1	1	Yes	1	0	0
Community2	1712	Male	25-34	2	New HIV+ at intake	Secondary or higher	2	yes	1	Single/never married	1	0	0	1	No	0	0	0
Community2	1713	Male	35-64	3	New HIV+ at intake	Secondary or higher	2	no	0	Single/never married	1	1	1	1	Yes	1	1	0
Community2	1714	Male	25-34	2	Diagnosed prior to intake	Secondary or higher	2	no	0	Single/never married	1	1	1	1	Yes	1	1	0
Community2	1715	Female	35-64	3	Diagnosed prior to intake	Secondary or higher	2	no	0	Married	1	1	1	1	Yes	1	1	0
Community2	1716	Female	16-24	1	Diagnosed prior to intake	Secondary or higher	2	no	0	Single/never married	1	1	1	1	Yes	1	1	0
Community2	1717	Female	35-64	3	New HIV+ at intake	Primary or lower	1	no	0	Single/never married	1	1	1	1	Yes	1	1	0
Community2	1718	Male	35-64	3	New HIV+ at intake	Primary or lower	1	no	0	Single/never married	1	1	0	1	Yes	1	1	0
Community2	1719	Female	16-24	1	New HIV+ at intake	Secondary or higher	2	no	0	Married	1	1	1	1	Yes	1	1	0
Community2	1720	Female	16-24	1	Diagnosed prior to intake	Secondary or higher	2	no	0	Single/never married	1	1	0	1	Yes	1	1	0
Community2	1721	Male	35-64	3	New HIV+ at intake	Secondary or higher	2	yes	1	Single/never married	1	1	1	1	Yes	1	1	0
Community2	1722	Female	16-24	1	Diagnosed prior to intake	Primary or lower	1	no	0	Single/never married	1	1	1	1	Yes	1	1	0
Community2	1723	Female	35-64	3	New HIV+ at intake	Primary or lower	1	no	0	Single/never married	1	1	0	1	Yes	1	1	0
Community2	1724	Male	25-34	2	New HIV+ at intake	Secondary or higher	2	no	0	Single/never married	1	1	1	1	Yes	1	1	0
Community2	1725	Female	16-24	1	Diagnosed prior to intake	Secondary or higher	2	yes	1	Single/never married	1	0	0	1	Yes	0	0	0
Community2	1726	Male	35-64	3	Diagnosed prior to intake	Secondary or higher	2	yes	1	Married	1	1	1	1	Yes	1	1	0
Community2	1727	Female	35-64	3	New HIV+ at intake	Primary or lower	1	no	0	Single/never married	1	0	0	1	Yes	0	0	0
Community2	1728	Female	25-34	2	Diagnosed prior to intake	Secondary or higher	2	yes	1	Single/never married	1	1	0	1	Yes	1	1	0
Community2	1729	Female	35-64	3	New HIV+ at intake	Secondary or higher	2	yes	1	Married	1	1	1	1	Yes	1	1	0
Community2	1730	Male	35-64	3	New HIV+ at intake	Primary or lower	1	no	0	Single/never married	1	1	1	1	Yes	0	0	0
Community2	1731	Female	35-64	3	Diagnosed prior to intake	Primary or lower	1	no	0	Single/never married	1	1	1	1	Yes	1	1	0
Community2	1732	Female	16-24	1	New HIV+ at intake	Secondary or higher	2	no	0	Single/never married	1	1	1	0	No	0	0	0
Community2	1733	Female	25-34	2	Diagnosed prior to intake	Secondary or higher	2	yes	1	Single/never married	1	1	1	1	Yes	1	1	0
Community2	1734	Female	25-34	2	New HIV+ at intake	Secondary or higher	2	no	0	Single/never married	1	1	1	1	Yes	1	1	0
Community2	1735	Female	25-34	2	New HIV+ at intake	Secondary or higher	2	yes	1	Single/never married	1	1	1	1	Yes	1	0	0
Community2	1736	Female	16-24	1	New HIV+ at intake	Secondary or higher	2	yes	1	Married	0	NA		0	No	0	0	0
Community2	1737	Male	35-64	3	Diagnosed prior to intake	Primary or lower	1	no	0	Single/never married	1	1	1	1	Yes	1	1	0
Community2	1738	Female	16-24	1	Diagnosed prior to intake	Secondary or higher	2	no	0	Married	1	1	1	1	Yes	1	1	0
Community2	1739	Female	16-24	1	New HIV+ at intake	Secondary or higher	2	no	0	Single/never married	1	1	1	1	Yes	1	1	0
Community2	1740	Female	25-34	2	New HIV+ at intake	Primary or lower	1	yes	1	Single/never married	1	1	1	1	Yes	1	1	0
Community2	1741	Female	35-64	3	Diagnosed prior to intake	Primary or lower	1	no	0	Single/never married	1	1	1	1	Yes	1	1	0
Community2	1742	Female	35-64	3	Diagnosed prior to intake	Secondary or higher	2	no	0	Single/never married	1	1	1	1	Yes	1	1	0
Community2	1743	Female	25-34	2	New HIV+ at intake	Primary or lower	1	no	0	Single/never married	1	1	1	1	Yes	1	1	0
Community2	1744	Female	25-34	2	Diagnosed prior to intake	Secondary or higher	2	yes	1	Single/never married	1	1	1	0	NA	0	0	1
Community2	1745	Female	25-34	2	New HIV+ at intake	Secondary or higher	2	no	0	Single/never married	1	1	1	1	Yes	1	1	0
Community2	1746	Female	25-34	2	Diagnosed prior to intake	Secondary or higher	2	yes	1	Married	1	0	0	1	Yes	1	1	0
Community2	1747	Female	35-64	3	Diagnosed prior to intake	Primary or lower	1	no	0	Married	1	1	0	1	Yes	1	1	0
Community2	1748	Male	35-64	3	New HIV+ at intake	Primary or lower	1	no	0	Married	1	1	1	1	Yes	1	1	0
Community2	1749	Male	35-64	3	New HIV+ at intake	Primary or lower	1	no	0	Single/never married	1	1	1	1	No	0	0	0
Community2	1750	Female	35-64	3	Diagnosed prior to intake	Primary or lower	1	yes	1	Single/never married	1	0	0	1	Yes	1	1	0
Community2	1751	Female	25-34	2	Diagnosed prior to intake	Secondary or higher	2	no	0	Married	1	1	1	1	Yes	1	1	0
Community2	1752	Female	35-64	3	New HIV+ at intake	Secondary or higher	2	yes	1	Single/never married	1	0	0	1	Yes	0	0	0
Community2	1753	Male	25-34	2	New HIV+ at intake	Secondary or higher	2	yes	1	Single/never married	1	1	0	1	Yes	1	0	0
Community2	1754	Male	35-64	3	New HIV+ at intake	Secondary or higher	2	yes	1	Single/never married	1	1	1	1	Yes	1	1	0
Community2	1755	Male	25-34	2	Diagnosed prior to intake	Secondary or higher	2	yes	1	Single/never married	0	NA		0	No	0	0	0
Community2	1756	Male	35-64	3	Diagnosed prior to intake	Primary or lower	1	no	0	Single/never married	1	1	1	1	Yes	0	0	0
Community2	1757	Male	35-64	3	New HIV+ at intake	Primary or lower	1	yes	1	Married	1	1	0	1	Yes	1	1	0
Community2	1758	Female	16-24	1	Diagnosed prior to intake	Secondary or higher	2	no	0	Single/never married	1	1	0	1	Yes	1	1	0
Community2	1759	Female	16-24	1	New HIV+ at intake	Primary or lower	1	no	0	Single/never married	1	1	0	1	Yes	1	1	0
Community2	1760	Female	35-64	3	New HIV+ at intake	Primary or lower	1	yes	1	Single/never married	1	1	1	1	Yes	1	1	0
Community2	1761	Female	35-64	3	New HIV+ at intake	Primary or lower	1	no	0	Single/never married	1	1	1	1	Yes	1	1	0
Community2	1762	Female	25-34	2	New HIV+ at intake	Secondary or higher	2	yes	1	Single/never married	1	1	1	1	No	0	0	0
Community2	1763	Female	25-34	2	Diagnosed prior to intake	Primary or lower	1	no	0	Single/never married	1	1	1	1	Yes	1	1	0
Community2	1764	Female	35-64	3	Diagnosed prior to intake	Secondary or higher	2	yes	1	Single/never married	1	0	0	1	Yes	1	1	0
Community2	1765	Female	25-34	2	Diagnosed prior to intake	Primary or lower	1	no	0	Single/never married	1	1	0	1	Yes	1	1	0
Community2	1766	Female	35-64	3	New HIV+ at intake	Primary or lower	1	no	0	Married	1	1	1	1	Yes	1	1	0
Community2	1767	Female	16-24	1	Diagnosed prior to intake	Secondary or higher	2	no	0	Single/never married	1	1	1	1	Yes	1	1	0
Community2	1768	Male	35-64	3	New HIV+ at intake	Secondary or higher	2	yes	1	Married	1	1	0	0	No	0	0	0
Community2	1769	Female	16-24	1	New HIV+ at intake	Secondary or higher	2	no	0	Single/never married	1	1	1	1	Yes	1	1	0
Community2	1770	Female	25-34	2	Diagnosed prior to intake	Secondary or higher	2	yes	1	Single/never married	1	1	1	1	Yes	1	0	0
Community2	1771	Male	35-64	3	New HIV+ at intake	Secondary or higher	2	no	0	Single/never married	1	1	1	1	Yes	0	0	0
Community2	1772	Female	35-64	3	Diagnosed prior to intake	Secondary or higher	2	yes	1	Single/never married	1	1	1	1	Yes	1	1	0
Community2	1773	Female	35-64	3	New HIV+ at intake	Primary or lower	1	yes	1	Married	1	1	1	1	Yes	1	1	0
Community2	1774	Female	25-34	2	New HIV+ at intake	Primary or lower	1	yes	1	Married	1	1	1	1	Yes	1	1	0
Community2	1775	Male	35-64	3	New HIV+ at intake	Secondary or higher	2	yes	1	Single/never married	1	1	1	1	Yes	1	1	0
Community2	1776	Female	35-64	3	New HIV+ at intake	Primary or lower	1	no	0	Single/never married	1	1	1	1	Yes	1	1	0
Community2	1777	Female	25-34	2	Diagnosed prior to intake	Secondary or higher	2	no	0	Single/never married	1	1	1	1	Yes	1	1	0
Community2	1778	Female	16-24	1	New HIV+ at intake	Secondary or higher	2	no	0	Single/never married	1	1	1	1	No	0	0	0
Community2	1779	Male	25-34	2	New HIV+ at intake	Secondary or higher	2	no	0	Single/never married	1	1	1	1	Yes	1	1	0
Community2	1780	Female	25-34	2	New HIV+ at intake	Secondary or higher	2	no	0	Single/never married	1	1	1	1	No	0	0	0
Community2	1781	Male	35-64	3	New HIV+ at intake	Primary or lower	1	yes	1	Single/never married	1	1	1	1	Yes	1	1	0
Community2	1782	Female	35-64	3	New HIV+ at intake	Secondary or higher	2	yes	1	Married	0	NA		0	No	0	0	0
Community2	1783	Female	35-64	3	Diagnosed prior to intake	Primary or lower	1	no	0	Single/never married	1	1	1	1	Yes	1	1	0
Community2	1784	Male	25-34	2	Diagnosed prior to intake	Secondary or higher	2	yes	1	Single/never married	1	1	1	1	Yes	0	0	0
Community2	1785	Male	35-64	3	New HIV+ at intake	Secondary or higher	2	yes	1	Married	1	1	1	1	Yes	1	1	0
Community2	1786	Male	35-64	3	Diagnosed prior to intake	Secondary or higher	2	yes	1	Married	1	1	0	1	Yes	1	1	0
Community2	1787	Female	16-24	1	New HIV+ at intake	Secondary or higher	2	no	0	Single/never married	1	1	1	1	Yes	0	0	0
Community2	1788	Male	35-64	3	New HIV+ at intake	Primary or lower	1	yes	1	Single/never married	1	1	1	1	Yes	1	1	0
Community2	1789	Female	35-64	3	Diagnosed prior to intake	Secondary or higher	2	no	0	Single/never married	1	1	1	1	Yes	1	1	0
Community2	1790	Male	35-64	3	New HIV+ at intake	Secondary or higher	2	yes	1	Single/never married	1	1	1	1	Yes	1	1	0
Community2	1791	Female	25-34	2	Diagnosed prior to intake	Secondary or higher	2	yes	1	Single/never married	1	1	0	1	Yes	1	1	0
Community2	1792	Male	35-64	3	New HIV+ at intake	Primary or lower	1	no	0	Married	0	NA		0	No	0	0	0
Community2	1793	Male	25-34	2	New HIV+ at intake	Secondary or higher	2	yes	1	Single/never married	1	1	1	1	Yes	0	0	0
Community2	1794	Female	25-34	2	Diagnosed prior to intake	Primary or lower	1	no	0	Single/never married	1	1	0	1	Yes	1	1	0
Community2	1795	Male	25-34	2	New HIV+ at intake	Secondary or higher	2	no	0	Single/never married	1	1	1	1	Yes	1	1	0
Community2	1796	Female	16-24	1	New HIV+ at intake	Secondary or higher	2	no	0	Single/never married	1	0		0	No	0	0	0
Community2	1797	Male	25-34	2	New HIV+ at intake	Primary or lower	1	no	0	Single/never married	1	1	1	1	Yes	1	1	0
Community2	1798	Female	25-34	2	New HIV+ at intake	Secondary or higher	2	no	0	Single/never married	1	0	0	1	Yes	1	1	0
Community2	1799	Female	35-64	3	New HIV+ at intake	Primary or lower	1	no	0	Single/never married	1	1	0	1	Yes	1	1	0
Community2	1800	Female	25-34	2	Diagnosed prior to intake	Primary or lower	1	no	0	Single/never married	1	1	0	1	Yes	1	1	0
Community2	1801	Male	35-64	3	New HIV+ at intake	Primary or lower	1	no	0	Single/never married	1	1	1	1	Yes	1	1	0
Community2	1802	Female	25-34	2	Diagnosed prior to intake	Secondary or higher	2	no	0	Single/never married	1	1	0	1	Yes	1	1	0
Community2	1803	Male	16-24	1	New HIV+ at intake	Secondary or higher	2	no	0	Single/never married	1	1	1	1	Yes	1	1	0
Community2	1804	Male	25-34	2	New HIV+ at intake	Secondary or higher	2	no	0	Single/never married	1	1	1	1	Yes	1	1	0
Community2	1805	Female	25-34	2	Diagnosed prior to intake	Secondary or higher	2	yes	1	Single/never married	1	0	0	1	Yes	1	1	0
Community2	1806	Female	25-34	2	Diagnosed prior to intake	Secondary or higher	2	yes	1	Single/never married	1	1	0	1	Yes	1	1	0
Community2	1807	Male	25-34	2	Diagnosed prior to intake	Secondary or higher	2	yes	1	Single/never married	0	NA		0	No	0	0	0
Community2	1808	Male	35-64	3	Diagnosed prior to intake	Secondary or higher	2	yes	1	Single/never married	1	1	0	1	Yes	1	1	0
Community2	1809	Female	16-24	1	New HIV+ at intake	Secondary or higher	2	no	0	Single/never married	1	1	1	1	Yes	1	0	0
Community2	1810	Female	25-34	2	New HIV+ at intake	Secondary or higher	2	no	0	Married	0	NA		0	No	0	0	0
Community2	1811	Male	35-64	3	Diagnosed prior to intake	Secondary or higher	2	yes	1	Married	1	1	1	1	Yes	1	1	0
Community2	1812	Female	35-64	3	Diagnosed prior to intake	Primary or lower	1	yes	1	Divorced/Separated/Widowed	1	1	1	1	Yes	1	1	0
Community2	1813	Female	25-34	2	New HIV+ at intake	Secondary or higher	2	yes	1	Single/never married	1	1	1	1	Yes	1	1	0
Community2	1814	Female	16-24	1	Diagnosed prior to intake	Secondary or higher	2	no	0	Single/never married	1	1	1	1	Yes	1	1	0
Community2	1815	Female	35-64	3	Diagnosed prior to intake	Secondary or higher	2	no	0	Married	1	1	0	1	Yes	1	1	0
Community2	1816	Female	25-34	2	New HIV+ at intake	Secondary or higher	2	no	0	Married	1	1	1	1	Yes	1	1	0
Community2	1817	Female	25-34	2	Diagnosed prior to intake	Primary or lower	1	no	0	Single/never married	1	1	0	1	Yes	1	0	0
Community2	1818	Male	25-34	2	New HIV+ at intake	Primary or lower	1	no	0	Single/never married	1	1	0	1	NA	0	0	1
Community2	1819	Male	35-64	3	New HIV+ at intake	Primary or lower	1	no	0	Single/never married	1	1	1	1	Yes	1	1	0
Community2	1820	Male	16-24	1	New HIV+ at intake	Secondary or higher	2	unk		Single/never married	1	1	1	1	Yes	1	1	0
Community2	1821	Female	16-24	1	New HIV+ at intake	Secondary or higher	2	no	0	Single/never married	1	1	1	1	Yes	1	1	0
Community2	1822	Male	35-64	3	New HIV+ at intake	Primary or lower	1	yes	1	Married	1	1	0	1	Yes	1	1	0
Community2	1823	Female	25-34	2	New HIV+ at intake	Secondary or higher	2	no	0	Single/never married	1	1	1	1	Yes	1	1	0
Community2	1824	Female	35-64	3	New HIV+ at intake	Primary or lower	1	no	0	Single/never married	1	1	1	1	Yes	1	1	0
Community2	1825	Female	35-64	3	Diagnosed prior to intake	Primary or lower	1	no	0	Single/never married	1	1	1	1	Yes	1	1	0
Community2	1826	Male	35-64	3	New HIV+ at intake	Primary or lower	1	no	0	Single/never married	1	1	1	1	Yes	0	0	0
Community2	1827	Female	25-34	2	Diagnosed prior to intake	Secondary or higher	2	no	0	Single/never married	1	1	0	1	Yes	1	1	0
Community2	1828	Female	16-24	1	New HIV+ at intake	Secondary or higher	2	no	0	Single/never married	1	1	1	1	Yes	1	1	0
Community2	1829	Male	35-64	3	New HIV+ at intake	Secondary or higher	2	no	0	Single/never married	1	1	1	0	No	0	0	0
Community2	1830	Female	35-64	3	Diagnosed prior to intake	Secondary or higher	2	yes	1	Single/never married	1	1	0	1	Yes	1	1	0
Community2	1831	Female	25-34	2	Diagnosed prior to intake	Secondary or higher	2	no	0	Married	1	1	1	1	Yes	0	0	0
Community2	1832	Male	25-34	2	New HIV+ at intake	Secondary or higher	2	no	0	Single/never married	0	NA		0	No	0	0	0
Community2	1833	Male	35-64	3	Diagnosed prior to intake	Secondary or higher	2	yes	1	Single/never married	1	0	0	1	Yes	1	1	0
Community2	1834	Male	25-34	2	Diagnosed prior to intake	Secondary or higher	2	yes	1	Single/never married	1	1	1	1	Yes	1	1	0
Community2	1835	Male	35-64	3	New HIV+ at intake	Secondary or higher	2	yes	1	Single/never married	1	1	0	1	Yes	1	1	0
Community2	1836	Female	25-34	2	New HIV+ at intake	Secondary or higher	2	no	0	Single/never married	0	NA		0	No	0	0	0
Community2	1837	Female	25-34	2	Diagnosed prior to intake	Primary or lower	1	no	0	Single/never married	1	1	1	1	Yes	1	1	0
Community2	1838	Male	16-24	1	New HIV+ at intake	Secondary or higher	2	no	0	Single/never married	1	1	1	1	Yes	1	1	0
Community2	1839	Female	25-34	2	Diagnosed prior to intake	Primary or lower	1	no	0	Single/never married	1	1	1	1	Yes	1	1	0
Community2	1840	Female	35-64	3	Diagnosed prior to intake	Secondary or higher	2	no	0	Married	1	1	0	1	Yes	1	1	0
Community2	1841	Female	25-34	2	Diagnosed prior to intake	Secondary or higher	2	yes	1	Single/never married	1	1	0	1	Yes	1	1	0
Community2	1842	Female	35-64	3	Diagnosed prior to intake	Secondary or higher	2	no	0	Single/never married	1	1	1	1	Yes	1	1	0
Community2	1843	Female	16-24	1	New HIV+ at intake	Secondary or higher	2	no	0	Single/never married	1	1	1	1	Yes	1	1	0
Community2	1844	Female	16-24	1	Diagnosed prior to intake	Secondary or higher	2	no	0	Single/never married	1	1	1	1	No	0	0	0
Community2	1845	Female	25-34	2	Diagnosed prior to intake	Primary or lower	1	no	0	Married	1	1	0	1	Yes	1	1	0
Community2	1846	Female	35-64	3	Diagnosed prior to intake	Secondary or higher	2	yes	1	Married	1	1	1	1	Yes	0	0	0
Community2	1847	Female	25-34	2	Diagnosed prior to intake	Secondary or higher	2	yes	1	Married	1	1	1	1	Yes	1	1	0
Community2	1848	Female	35-64	3	Diagnosed prior to intake	Secondary or higher	2	no	0	Married	1	1	1	1	Yes	1	1	0
Community2	1849	Male	25-34	2	New HIV+ at intake	Secondary or higher	2	yes	1	Single/never married	1	0	0	0	No	0	0	0
Community2	1850	Female	35-64	3	Diagnosed prior to intake	Secondary or higher	2	no	0	Married	1	1	0	1	Yes	1	1	0
Community2	1851	Male	25-34	2	New HIV+ at intake	Secondary or higher	2	yes	1	Single/never married	0	NA		0	No	0	0	0
Community2	1852	Female	16-24	1	New HIV+ at intake	Secondary or higher	2	no	0	Single/never married	1	1	1	1	Yes	1	1	0
Community2	1853	Female	35-64	3	New HIV+ at intake	Secondary or higher	2	no	0	Single/never married	1	1	1	1	Yes	1	1	0
Community2	1854	Male	35-64	3	New HIV+ at intake	Primary or lower	1	no	0	Married	1	1	1	1	Yes	1	1	0
Community2	1855	Female	25-34	2	New HIV+ at intake	Secondary or higher	2	yes	1	Single/never married	1	0	0	0	No	0	0	0
Community2	1856	Female	16-24	1	New HIV+ at intake	Secondary or higher	2	no	0	Single/never married	1	1	1	1	Yes	1	1	0
Community2	1857	Male	35-64	3	New HIV+ at intake	Secondary or higher	2	yes	1	Married	1	1	0	1	Yes	1	1	0
Community2	1858	Male	35-64	3	Diagnosed prior to intake	Secondary or higher	2	yes	1	Single/never married	1	1	0	1	Yes	1	1	0
Community2	1859	Male	25-34	2	New HIV+ at intake	Primary or lower	1	no	0	Single/never married	1	1	1	1	Yes	1	1	0
Community2	1860	Male	35-64	3	New HIV+ at intake	Primary or lower	1	yes	1	Married	1	1	0	1	Yes	1	1	0
Community2	1861	Female	25-34	2	Diagnosed prior to intake	Secondary or higher	2	no	0	Married	1	1	1	1	Yes	1	1	0
Community2	1862	Female	25-34	2	Diagnosed prior to intake	Secondary or higher	2	yes	1	Single/never married	1	1	1	1	Yes	1	1	0
Community2	1863	Female	25-34	2	Diagnosed prior to intake	Secondary or higher	2	no	0	Single/never married	1	1	0	1	Yes	1	1	0
Community2	1864	Female	35-64	3	New HIV+ at intake	Secondary or higher	2	no	0	Single/never married	1	1	1	1	Yes	1	1	0
Community2	1865	Female	35-64	3	Diagnosed prior to intake	Primary or lower	1	no	0	Married	1	1	1	1	Yes	1	1	0
Community2	1866	Female	25-34	2	Diagnosed prior to intake	Secondary or higher	2	no	0	Single/never married	1	1	0	1	Yes	1	1	0
Community2	1867	Male	25-34	2	New HIV+ at intake	Primary or lower	1	no	0	Single/never married	1	1	1	1	Yes	1	0	0
Community2	1868	Female	25-34	2	New HIV+ at intake	Secondary or higher	2	yes	1	Single/never married	0	NA		0	NA	0	0	0
Community2	1869	Female	35-64	3	New HIV+ at intake	Primary or lower	1	no	0	Single/never married	1	1	1	1	Yes	1	1	0
Community2	1870	Male	35-64	3	New HIV+ at intake	Secondary or higher	2	yes	1	Single/never married	1	1	1	1	Yes	1	1	0
Community2	1871	Female	25-34	2	Diagnosed prior to intake	Secondary or higher	2	yes	1	Single/never married	1	1	1	1	Yes	1	1	0
Community2	1872	Male	35-64	3	Diagnosed prior to intake	Primary or lower	1	yes	1	Single/never married	1	1	0	1	Yes	1	1	0
Community2	1873	Male	25-34	2	New HIV+ at intake	Secondary or higher	2	no	0	Married	1	1	1	1	Yes	1	1	0
Community2	1874	Female	25-34	2	Diagnosed prior to intake	Secondary or higher	2	no	0	Single/never married	1	1	1	1	Yes	1	1	0
Community2	1875	Female	25-34	2	Diagnosed prior to intake	Secondary or higher	2	yes	1	Single/never married	1	1	1	1	Yes	1	1	0
Community2	1876	Female	35-64	3	New HIV+ at intake	Primary or lower	1	no	0	Single/never married	1	1	1	1	Yes	1	1	0
Community2	1877	Female	35-64	3	New HIV+ at intake	Secondary or higher	2	yes	1	Married	1	1	1	1	Yes	1	1	0
Community2	1878	Female	35-64	3	New HIV+ at intake	Primary or lower	1	no	0	Single/never married	0	NA		0	No	0	0	0
Community2	1879	Female	16-24	1	New HIV+ at intake	Primary or lower	1	no	0	Single/never married	0	NA		0	No	0	0	0
Community2	1880	Female	25-34	2	Diagnosed prior to intake	Secondary or higher	2	yes	1	Single/never married	1	0	0	1	Yes	1	1	0
Community2	1881	Female	35-64	3	New HIV+ at intake	Secondary or higher	2	no	0	Married	1	1	1	1	Yes	1	1	0
Community2	1882	Female	25-34	2	Diagnosed prior to intake	Secondary or higher	2	yes	1	Single/never married	1	1	1	1	Yes	1	1	0
Community2	1883	Female	35-64	3	Diagnosed prior to intake	Secondary or higher	2	no	0	Single/never married	1	1	0	1	Yes	1	1	0
Community2	1884	Female	25-34	2	New HIV+ at intake	Primary or lower	1	no	0	Single/never married	1	1	1	1	Yes	1	0	0
Community2	1885	Female	16-24	1	New HIV+ at intake	Secondary or higher	2	no	0	Married	1	1	1	0	No	0	0	0
Community2	1886	Male	25-34	2	New HIV+ at intake	Primary or lower	1	no	0	Single/never married	1	1	1	1	Yes	1	0	0
Community2	1887	Female	25-34	2	New HIV+ at intake	Secondary or higher	2	yes	1	Single/never married	1	1	1	1	Yes	1	1	0
Community2	1888	Female	25-34	2	Diagnosed prior to intake	Secondary or higher	2	yes	1	Single/never married	1	1	1	1	Yes	1	1	0
Community2	1889	Male	16-24	1	Diagnosed prior to intake	Secondary or higher	2	no	0	Single/never married	0	NA		0	No	0	0	0
Community2	1890	Male	35-64	3	Diagnosed prior to intake	Secondary or higher	2	no	0	Married	1	1	0	1	Yes	1	1	0
Community2	1891	Female	35-64	3	New HIV+ at intake	Secondary or higher	2	yes	1	Single/never married	1	1	1	1	Yes	0	0	0
Community2	1892	Female	35-64	3	Diagnosed prior to intake	Primary or lower	1	no	0	Single/never married	1	1	1	1	Yes	1	1	0
Community2	1893	Male	25-34	2	Diagnosed prior to intake	Primary or lower	1	yes	1	Married	1	1	1	1	Yes	1	1	0
Community2	1894	Female	16-24	1	Diagnosed prior to intake	Secondary or higher	2	no	0	Single/never married	1	1	1	1	Yes	1	1	0
Community2	1895	Male	35-64	3	New HIV+ at intake	Primary or lower	1	yes	1	Single/never married	1	1	1	1	Yes	1	1	0
Community2	1896	Female	35-64	3	Diagnosed prior to intake	Secondary or higher	2	yes	1	Single/never married	1	1	1	1	Yes	1	1	0
Community2	1897	Female	25-34	2	Diagnosed prior to intake	Secondary or higher	2	no	0	Single/never married	1	1	1	1	Yes	1	1	0
Community2	1898	Male	35-64	3	New HIV+ at intake	Primary or lower	1	no	0	Married	1	1	1	1	Yes	1	1	0
Community2	1899	Female	25-34	2	Diagnosed prior to intake	Secondary or higher	2	no	0	Single/never married	1	1	0	1	Yes	1	1	0
Community2	1900	Female	35-64	3	Diagnosed prior to intake	Secondary or higher	2	yes	1	Single/never married	1	0	0	1	Yes	1	1	0
Community2	1901	Female	25-34	2	Diagnosed prior to intake	Secondary or higher	2	no	0	Married	1	1	1	1	Yes	1	1	0
Community2	1902	Female	16-24	1	New HIV+ at intake	Secondary or higher	2	yes	1	Single/never married	1	1	1	1	Yes	1	1	0
Community2	1903	Female	25-34	2	Diagnosed prior to intake	Secondary or higher	2	yes	1	Married	1	1	1	1	Yes	1	1	0
Community2	1904	Female	25-34	2	New HIV+ at intake	Secondary or higher	2	no	0	Single/never married	1	1	1	1	Yes	1	1	0
Community2	1905	Male	35-64	3	Diagnosed prior to intake	Primary or lower	1	no	0	Married	1	0	0	1	Yes	1	1	0
Community2	1906	Male	35-64	3	New HIV+ at intake	Primary or lower	1	no	0	Single/never married	0	NA		0	No	0	0	0
Community2	1907	Male	35-64	3	Diagnosed prior to intake	Primary or lower	1	yes	1	Married	1	1	1	1	Yes	1	1	0
Community2	1908	Female	35-64	3	Diagnosed prior to intake	Primary or lower	1	yes	1	Married	1	1	0	1	Yes	1	1	0
Community2	1909	Female	25-34	2	Diagnosed prior to intake	Secondary or higher	2	no	0	Single/never married	1	1	1	1	Yes	1	1	0
Community3	1910	Female	35-64	3	Diagnosed prior to intake	Secondary or higher	2	yes	1	Single/never married	1	1	0	1	Yes	1	1	0
Community3	1911	Female	35-64	3	New HIV+ at intake	Secondary or higher	2	no	0	Single/never married	1	1	1	1	Yes	1	1	0
Community3	1912	Female	16-24	1	Diagnosed prior to intake	Secondary or higher	2	no	0	Single/never married	1	1	0	1	Yes	1	1	0
Community3	1913	Female	16-24	1	New HIV+ at intake	Secondary or higher	2	no	0	Single/never married	1	1	1	1	Yes	1	1	0
Community3	1914	Female	35-64	3	New HIV+ at intake	Primary or lower	1	no	0	Divorced/Separated/Widowed	1	1	1	1	Yes	1	1	0
Community3	1915	Female	35-64	3	New HIV+ at intake	Primary or lower	1	no	0	Single/never married	1	1	1	1	Yes	1	1	0
Community3	1916	Male	35-64	3	New HIV+ at intake	Primary or lower	1	no	0	Single/never married	1	1	0	1	Yes	1	1	0
Community3	1917	Female	35-64	3	Diagnosed prior to intake	Primary or lower	1	no	0	Single/never married	1	1	1	1	Yes	1	1	0
Community3	1918	Female	25-34	2	Diagnosed prior to intake	Secondary or higher	2	no	0	Single/never married	1	1	0	1	Yes	1	1	0
Community3	1919	Male	35-64	3	Diagnosed prior to intake	Primary or lower	1	no	0	Married	1	1	0	1	Yes	1	1	0
Community3	1920	Male	35-64	3	New HIV+ at intake	Primary or lower	1	no	0	Divorced/Separated/Widowed	1	1	0	1	Yes	1	1	0
Community3	1921	Female	35-64	3	New HIV+ at intake	Primary or lower	1	yes	1	Divorced/Separated/Widowed	1	1	0	1	Yes	1	1	0
Community3	1922	Male	35-64	3	Diagnosed prior to intake	Secondary or higher	2	yes	1	Married	1	1	0	1	Yes	1	1	0
Community3	1923	Female	25-34	2	New HIV+ at intake	Secondary or higher	2	yes	1	Single/never married	1	0	0	1	Yes	1	1	0
Community3	1924	Female	16-24	1	New HIV+ at intake	Secondary or higher	2	yes	1	Single/never married	1	1	1	1	Yes	1	1	0
Community3	1925	Male	16-24	1	New HIV+ at intake	Secondary or higher	2	no	0	Single/never married	1	1	1	1	Yes	1	1	0
Community3	1926	Male	35-64	3	New HIV+ at intake	Primary or lower	1	no	0	Single/never married	1	1	0	1	Yes	1	1	0
Community3	1927	Male	35-64	3	Diagnosed prior to intake	Primary or lower	1	no	0	Married	1	1	0	1	Yes	1	1	0
Community3	1928	Female	35-64	3	Diagnosed prior to intake	Primary or lower	1	no	0	Divorced/Separated/Widowed	1	1	0	1	Yes	1	1	0
Community3	1929	Female	25-34	2	Diagnosed prior to intake	Primary or lower	1	yes	1	Married	1	1	0	1	Yes	1	1	0
Community3	1930	Female	16-24	1	New HIV+ at intake	Primary or lower	1	no	0	Single/never married	1	1	1	1	Yes	1	1	0
Community3	1931	Female	35-64	3	New HIV+ at intake	Primary or lower	1	no	0	Divorced/Separated/Widowed	1	1	1	1	Yes	1	1	0
Community3	1932	Male	16-24	1	New HIV+ at intake	Secondary or higher	2	yes	1	Single/never married	1	0	0	0	No	0	0	0
Community3	1933	Female	16-24	1	Diagnosed prior to intake	Secondary or higher	2	no	0	Single/never married	1	1	1	1	Yes	1	1	0
Community3	1934	Female	35-64	3	Diagnosed prior to intake	Secondary or higher	2	yes	1	Married	1	1	1	1	Yes	1	1	0
Community3	1935	Female	35-64	3	New HIV+ at intake	Secondary or higher	2	no	0	Single/never married	1	1	0	1	No	0	0	0
Community3	1936	Male	35-64	3	Diagnosed prior to intake	Primary or lower	1	no	0	Single/never married	1	1	1	1	Yes	1	1	0
Community3	1937	Male	35-64	3	New HIV+ at intake	Primary or lower	1	yes	1	Single/never married	1	1	0	1	Yes	1	1	0
Community3	1938	Female	16-24	1	New HIV+ at intake	Secondary or higher	2	yes	1	Single/never married	1	0	0	1	Yes	1	1	0
Community3	1939	Female	35-64	3	Diagnosed prior to intake	Primary or lower	1	no	0	Married	1	1	0	1	Yes	1	1	0
Community3	1940	Female	35-64	3	New HIV+ at intake	Primary or lower	1	no	0	Married	1	1	1	1	Yes	1	1	0
Community3	1941	Female	35-64	3	New HIV+ at intake	Primary or lower	1	no	0	Married	1	1	1	1	Yes	1	1	0
Community3	1942	Male	16-24	1	New HIV+ at intake	Secondary or higher	2	no	0	Single/never married	1	1	0	1	Yes	1	0	0
Community3	1943	Female	25-34	2	New HIV+ at intake	Secondary or higher	2	no	0	Single/never married	1	1	0	1	Yes	1	1	0
Community3	1944	Female	25-34	2	New HIV+ at intake	Secondary or higher	2	yes	1	Single/never married	1	1	1	1	Yes	1	1	0
Community3	1945	Female	16-24	1	Diagnosed prior to intake	Secondary or higher	2	no	0	Single/never married	1	1	1	1	Yes	1	1	0
Community3	1946	Female	35-64	3	Diagnosed prior to intake	Primary or lower	1	yes	1	Married	1	1	1	1	Yes	1	1	0
Community3	1947	Male	35-64	3	New HIV+ at intake	Primary or lower	1	no	0	Divorced/Separated/Widowed	1	1	1	1	Yes	1	1	0
Community3	1948	Male	35-64	3	New HIV+ at intake	Primary or lower	1	no	0	Married	1	1	1	1	Yes	1	1	0
Community3	1949	Male	25-34	2	Diagnosed prior to intake	Secondary or higher	2	yes	1	Married	1	0	0	1	Yes	1	1	0
Community3	1950	Male	35-64	3	Diagnosed prior to intake	Secondary or higher	2	yes	1	Single/never married	1	1	1	1	Yes	1	1	0
Community3	1951	Male	35-64	3	Diagnosed prior to intake	Primary or lower	1	yes	1	Married	1	1	1	1	Yes	1	1	0
Community3	1952	Female	25-34	2	New HIV+ at intake	Primary or lower	1	no	0	Single/never married	1	1	1	1	Yes	1	1	0
Community3	1953	Female	35-64	3	Diagnosed prior to intake	Secondary or higher	2	no	0	Married	1	1	0	1	Yes	1	1	0
Community3	1954	Female	35-64	3	Diagnosed prior to intake	Primary or lower	1	yes	1	Married	1	1	1	1	Yes	1	1	0
Community3	1955	Female	25-34	2	Diagnosed prior to intake	Secondary or higher	2	yes	1	Single/never married	1	0	0	1	Yes	1	1	0
Community3	1956	Female	25-34	2	New HIV+ at intake	Primary or lower	1	no	0	Single/never married	1	1	1	1	Yes	1	1	0
Community3	1957	Female	25-34	2	New HIV+ at intake	Primary or lower	1	no	0	Married	1	1	0	0	No	0	0	0
Community3	1958	Male	35-64	3	Diagnosed prior to intake	Primary or lower	1	no	0	Married	1	1	0	1	Yes	1	1	0
Community3	1959	Male	35-64	3	Diagnosed prior to intake	Primary or lower	1	no	0	Single/never married	1	1	1	1	Yes	1	1	0
Community3	1960	Female	25-34	2	Diagnosed prior to intake	Secondary or higher	2	no	0	Single/never married	1	1	0	1	Yes	1	1	0
Community3	1961	Male	25-34	2	New HIV+ at intake	Secondary or higher	2	yes	1	Single/never married	1	1	0	1	Yes	0	0	0
Community3	1962	Female	25-34	2	Diagnosed prior to intake	Primary or lower	1	no	0	Single/never married	1	1	1	1	Yes	1	1	0
Community3	1963	Male	25-34	2	New HIV+ at intake	Secondary or higher	2	no	0	Single/never married	1	1	1	1	Yes	1	1	0
Community3	1964	Male	25-34	2	New HIV+ at intake	Primary or lower	1	no	0	Married	1	1	0	1	Yes	1	1	0
Community3	1965	Female	35-64	3	Diagnosed prior to intake	Secondary or higher	2	yes	1	Single/never married	1	1	0	1	Yes	1	1	0
Community3	1966	Female	35-64	3	New HIV+ at intake	Primary or lower	1	no	0	Married	0	NA		0	No	0	0	0
Community3	1967	Female	25-34	2	Diagnosed prior to intake	Primary or lower	1	yes	1	Married	1	1	1	1	Yes	1	1	0
Community3	1968	Female	25-34	2	New HIV+ at intake	Secondary or higher	2	yes	1	Single/never married	1	1	1	1	Yes	1	1	0
Community3	1969	Male	25-34	2	Diagnosed prior to intake	Primary or lower	1	yes	1	Single/never married	1	1	1	1	Yes	1	1	0
Community3	1970	Male	35-64	3	New HIV+ at intake	Primary or lower	1	yes	1	Single/never married	1	1	1	1	Yes	1	1	0
Community3	1971	Male	35-64	3	Diagnosed prior to intake	Primary or lower	1	yes	1	Single/never married	1	1	1	1	Yes	1	1	0
Community3	1972	Female	35-64	3	New HIV+ at intake	Primary or lower	1	no	0	Single/never married	1	1	1	1	Yes	1	1	0
Community3	1973	Female	35-64	3	Diagnosed prior to intake	Primary or lower	1	no	0	Single/never married	1	1	0	1	Yes	1	1	0
Community3	1974	Female	16-24	1	New HIV+ at intake	Secondary or higher	2	no	0	Single/never married	1	1	1	0	No	0	0	0
Community3	1975	Male	35-64	3	New HIV+ at intake	Primary or lower	1	yes	1	Single/never married	1	1	0	1	Yes	1	1	0
Community3	1976	Female	35-64	3	New HIV+ at intake	Primary or lower	1	no	0	Single/never married	1	1	1	1	Yes	1	1	0
Community3	1977	Female	35-64	3	Diagnosed prior to intake	Primary or lower	1	yes	1	Divorced/Separated/Widowed	1	1	0	1	Yes	1	1	0
Community3	1978	Male	35-64	3	New HIV+ at intake	Secondary or higher	2	yes	1	Single/never married	0	NA		0	No	0	0	0
Community3	1979	Male	16-24	1	New HIV+ at intake	Secondary or higher	2	yes	1	Single/never married	1	1	1	1	Yes	1	1	0
Community3	1980	Male	25-34	2	Diagnosed prior to intake	Secondary or higher	2	no	0	Single/never married	1	1	0	1	Yes	1	1	0
Community3	1981	Female	16-24	1	Diagnosed prior to intake	Secondary or higher	2	no	0	Single/never married	1	1	1	1	Yes	1	1	0
Community3	1982	Male	16-24	1	New HIV+ at intake	Secondary or higher	2	yes	1	Single/never married	1	1	0	1	Yes	1	1	0
Community3	1983	Male	35-64	3	New HIV+ at intake	Secondary or higher	2	yes	1	Single/never married	1	1	0	1	Yes	1	1	0
Community3	1984	Male	16-24	1	New HIV+ at intake	Primary or lower	1	yes	1	Married	1	1	1	0	No	0	0	0
Community3	1985	Female	25-34	2	Diagnosed prior to intake	Secondary or higher	2	no	0	Single/never married	1	1	0	1	Yes	1	1	0
Community3	1986	Female	25-34	2	Diagnosed prior to intake	Primary or lower	1	no	0	Single/never married	1	1	1	1	Yes	1	1	0
Community3	1987	Female	35-64	3	Diagnosed prior to intake	Secondary or higher	2	yes	1	Married	1	1	1	1	Yes	1	1	0
Community3	1988	Female	16-24	1	Diagnosed prior to intake	Primary or lower	1	no	0	Single/never married	1	1	1	1	Yes	1	1	0
Community3	1989	Female	16-24	1	Diagnosed prior to intake	Secondary or higher	2	no	0	Single/never married	1	1	0	1	Yes	1	1	0
Community3	1990	Male	25-34	2	New HIV+ at intake	Secondary or higher	2	yes	1	Single/never married	1	1	0	1	Yes	1	1	0
Community3	1991	Male	35-64	3	New HIV+ at intake	Secondary or higher	2	yes	1	Single/never married	1	0	0	0	No	0	0	0
Community3	1992	Female	16-24	1	New HIV+ at intake	Primary or lower	1	no	0	Single/never married	0	NA		0	No	0	0	0
Community3	1993	Female	16-24	1	Diagnosed prior to intake	Secondary or higher	2	no	0	Single/never married	1	1	0	1	Yes	1	1	0
Community3	1994	Female	35-64	3	Diagnosed prior to intake	Primary or lower	1	no	0	Married	1	1	0	1	Yes	1	1	0
Community3	1995	Female	16-24	1	New HIV+ at intake	Secondary or higher	2	no	0	Single/never married	1	1	0	1	Yes	1	1	0
Community3	1996	Female	35-64	3	New HIV+ at intake	Primary or lower	1	no	0	Married	1	1	1	1	Yes	0	0	0
Community3	1997	Female	16-24	1	Diagnosed prior to intake	Secondary or higher	2	no	0	Single/never married	1	1	0	1	Yes	1	1	0
Community3	1998	Female	16-24	1	Diagnosed prior to intake	Secondary or higher	2	no	0	Single/never married	1	1	1	1	No	0	0	0
Community3	1999	Female	35-64	3	Diagnosed prior to intake	Primary or lower	1	no	0	Divorced/Separated/Widowed	1	1	1	1	Yes	1	1	0
[truncated: 1,658 more rows]
