# Supplementary material for: Finding, treating and retaining persons with HIV in a high HIV prevalence and high treatment coverage country: Results from the Botswana Combination Prevention Project
Source: PLoS One. 2021 Apr 21;16(4):e0250211. doi: 10.1371/journal.pone.0250211 (PMC8059857; doi:10.1371/journal.pone.0250211)
Supplement: S2 File — (ZIP) [file pone.0250211.s002.zip › ClinicalCascade DataReleasePackage/bcpp_clinicalcascade_datadictionary.xlsx]

## Sheet: DataDictionary
Variable Name	Variable Description	Response	Count
participantid	Participant ID		3657
community	Intake community	Community1	138
		Community2	285
		Community3	173
		Community4	340
		Community5	371
		Community6	170
		Community7	224
		Community8	186
		Community9	284
		Community10	118
		Community11	315
		Community12	250
		Community13	131
		Community14	283
		Community15	389
gender	Gender	Female	2217
		Male	1440
agecategory	Age at intake	16-24	542
		25-34	1253
		35-64	1862
agegrp	Age at intake (analysis): 1=16-24, 2=25-34, 3=35-64	1	542
		2	1253
		3	1862
intakehivstat	HIV status at intake	Diagnosed prior to intake	1617
		New HIV+ at intake	2040
education	Education at intake	Primary or lower	1235
		Secondary or higher	2420
		unk	2
educcat	Education at intake (analysis): 1=Primary or lower; 2=Secondary or higher	1	1235
		2	2420
		.	2
maritalstatus	Marital status at intake	Divorced/Separated/Widowed	121
		Married	880
		Single/never married	2655
		Missing	1
linked	Linked to care	0	375
		1	3282
linkedtocpc	Linked to the clinic in community of residence	0	374
		1	2908
		NA	375
linked7d	Linked within 7 days of appointment date	.	379
		0	1452
		1	1826
artstart	Started ART after linking	0	591
		1	3066
retainedonart	Retained on ART at study end	NA	87
		No	619
		Yes	2951
vltest	Viral load test available at study end	0	803
		1	2854
vlsuppress	Virally suppressed at study end	0	873
		1	2784
isdead	Died	0	3592
		1	65

## Sheet: StudyDetails
Study Name	Botswana Combination Prevention Project
Study Country	Botswana
Protocol URL	https://clinicaltrials.gov/ct2/show/NCT01965470?cond=HIV&cntry=BW&draw=2&rank=14
